# Supplementary material for: Evaluating the impact of age on immune checkpoint therapy biomarkers
Source: Cell Rep. Author manuscript; Available in PMC 2022 Jan 13. (PMC8757482; doi:10.1016/j.celrep.2021.109599)
Supplement: 2 [file NIHMS1735652-supplement-2.xlsx]

## Sheet: TCGA
TCGA Cancer Type Study	ACC	BLCA	BRCA	CESC	CHOL	COAD	DLBC	ESCA	GBM	HNSC	KICH	KIRC	KIRP	LAML	LGG	LIHC	LUAD	LUSC	MESO	OV	PAAD	PCPG	PRAD	READ	SARC	SKCM	STAD	TGCT	THCA	THYM	UCEC	UCS	UVM
nPatients	92	411	1084	297	36	439	48	182	592	523	65	512	283	200	514	372	566	487	87	585	184	178	494	155	255	448	440	149	500	123	529	57	80
nFemale	60	108	1072	297	20	206	26	26	123	141	27	186	72	0	228	121	275	127	16	483	83	101	0	74	138	171	156	0	365	59	529	28	0
median Age	48.5	69	58	46	66.5	68	57.5	60	60	61	50	60	61	NA	41	61	66	68	64	59	65	46	61	65	61	57	67	31	46	60.5	64	68	NA

## Sheet: GTEx
Subjects	980			Tissue Type	nSamples
Males	653			Adipose Tissue	1204
Females	327			Adrenal Gland	258
Age 20-29*	84			Bladder	21
Age 30-39	78			Blood	929
Age 40-49	153			Blood Vessel	1335
Age 50-59	315			Brain	2642
Age 60-69	317			Breast	459
Age 70-79	33			Cervix Uteri	19
Age 80-90	0			Colon	779
				Esophagus	1445
				Fallopian Tube	9
				Heart	861
				Kidney	89
				Liver	226
				Lung	578
				Muscle	803
				Nerve	619
				Ovary	180
				Pancreas	328
				Pituitary	283
				Prostate	245
				Salivary Gland	162
				Skin	1809
				Small Intestine	187
				Spleen	241
				Stomach	359
				Testis	361
				Thyroid	653
				Uterus	142
				Vagina	156

## Sheet: GENIE
Cancer Type	Bladder Cancer	Breast Cancer	Colorectal Cancer	Esophagogastric Cancer	Head and Neck Cancer	Melanoma	Non-Small Cell Lung Cancer	Renal Cell Carcinoma
nPatients	1762	9485	8257	2133	1255	3120	10620	1329
nFemale	458	9426	3738	586	320	1239	6020	388
median Age	68	56	58	63	61	63	67	60

## Sheet: METABRIC
Subjects	2509
Age <30	28
Age 30-50	550
Age 51-65	951
Age 66-80	833
Age >80	147

## Sheet: Caris
Characteristic	Colorectal Cancer	Head and Neck Cancer	Breast Cancer
			All	Triple Negative	HR+/HER2-	HR+/HER2+	HR-/HER2+
Total, n	7924	1184	6462	1654	3703	238	189
Age (median), years	62	63.5	60	60	61	55	58
