# Supplementary material for: Evaluating the impact of age on immune checkpoint therapy biomarkers
Source: Cell Rep. Author manuscript; Available in PMC 2022 Jan 13. (PMC8757482; doi:10.1016/j.celrep.2021.109599)
Supplement: 3 [file NIHMS1735652-supplement-3.xlsx]

## Sheet: METABRIC_DE_Results
	Estimate	Std. Error	t value	Pr(>|t|)	PAdj
RERE	0.00159429	0.000908023	1.75579	0.079293	0.321346
RNF165	0.003146	0.00136071	2.31202	0.0208873	0.165668
CD049690	0.000469674	0.000247753	1.89573	0.0581536	0.278401
BC033982	0.000401305	0.000245674	1.63348	0.102541	0.365909
PHF7	2.65213e-05	0.000592933	0.0447289	0.964328	0.986762
CIDEA	0.00167407	0.00204024	0.820526	0.412024	0.702426
PAPD4	-0.000298555	0.000804397	-0.371153	0.710567	0.885048
AI082173	0.000555558	0.000240068	2.31417	0.0207689	0.165067
SLC17A3	0.000497692	0.000257814	1.93043	0.0537087	0.266251
SDS	-0.00197679	0.000980615	-2.01586	0.0439608	0.240619
ATP6V1C2	0.000740798	0.000963415	0.768929	0.442035	0.727166
F3	-0.000623704	0.000881902	-0.707226	0.479517	0.753369
FAM71C	-0.000104153	0.000208353	-0.499887	0.617215	0.835551
AK055082	5.6465e-05	0.000269332	0.209648	0.833966	0.938881
BU687559	0.000334653	0.000248087	1.34893	0.177526	0.475587
LIN52	0.000915518	0.000630037	1.45312	0.146363	0.4331
PCOTH	-0.000254421	0.000709957	-0.358362	0.720114	0.889394
GRM1	4.62312e-05	0.000269928	0.171273	0.864028	0.951622
FXN	0.000332032	0.000416421	0.797347	0.425353	0.713156
SLC9A1	0.00127064	0.00104965	1.21054	0.22623	0.537083
PML	0.00189862	0.00109545	1.73319	0.0832306	0.329555
CR749394	-0.000501681	0.000259521	-1.9331	0.0533786	0.265582
CD164	-0.00348689	0.00099807	-3.49363	0.000487881	0.0242132
DB337918	4.95022e-05	0.000221743	0.223242	0.823372	0.934723
MOBKL2A	0.000972219	0.000632818	1.53633	0.12463	0.401719
HGC6.1.1	-0.000532448	0.000611686	-0.87046	0.384164	0.68196
OR1J2	-7.89757e-06	0.000241644	-0.0326827	0.973931	0.990309
GNG5	-0.00160772	0.000927686	-1.73305	0.0832562	0.329555
TAF15	0.00383031	0.000997696	3.83916	0.000127676	0.0126121
EXTL3	0.00127036	0.000888863	1.42919	0.15312	0.442954
CNPY3	-7.49338e-05	0.000828124	-0.0904862	0.927911	0.974447
C19orf24	0.000780494	0.000644073	1.21181	0.225743	0.536463
GAS2L2	-0.00164069	0.000316154	-5.18953	2.34349e-07	0.00128658
AA913006	0.00016495	0.000225941	0.730056	0.46545	0.743889
C21orf33	0.000214631	0.00081985	0.261793	0.793511	0.923426
DA442494	-0.000125208	0.000228885	-0.547035	0.584422	0.816816
P2RX1	0.000344469	0.000479263	0.718746	0.47239	0.748663
CD515666	0.00024341	0.000230457	1.05621	0.291013	0.602805
LRR1	-0.000962104	0.00090717	-1.06056	0.289033	0.600884
ATP1B2	0.00205593	0.0005431	3.78554	0.000158341	0.0140182
BM668203	7.21403e-05	0.000241414	0.298824	0.765108	0.911087
UBLCP1	-0.00204986	0.000849581	-2.41279	0.0159293	0.143712
BG236224	-0.000503262	0.000236472	-2.12821	0.0334533	0.209884
ADAMTSL4	-0.000551679	0.000598236	-0.922176	0.356559	0.660427
BX109195	6.99472e-05	0.000273443	0.255801	0.798133	0.924861
IL28B	-7.77615e-05	0.00026698	-0.291263	0.770883	0.913729
DES	0.00038239	0.000374275	1.02168	0.307066	0.618096
HERC2P9	0.000350532	0.000293783	1.19317	0.23296	0.545178
BC033582	-0.000219058	0.000226785	-0.965928	0.334209	0.640539
PRR16	0.000746436	0.000664253	1.12372	0.261279	0.574292
HIPK2	0.00348395	0.0012757	2.73101	0.00637498	0.0913796
SHMT2	0.000682547	0.000973187	0.701353	0.483173	0.756137
MRPS5	0.00030773	0.000587991	0.523358	0.600789	0.826581
SNORD36C	-0.000702569	0.000620756	-1.1318	0.257869	0.571023
CHRNA6	0.000208662	0.000347363	0.600702	0.548113	0.795672
TBC1D22A	0.000271506	0.000380396	0.713746	0.475476	0.750444
RPL35	-0.000609013	0.000937355	-0.649715	0.515958	0.777015
AI251715	0.000111146	0.000237409	0.468162	0.639724	0.848433
ST6GALNAC4	-0.000885068	0.00108438	-0.816194	0.414496	0.704551
TM2D1	-0.00374039	0.0011147	-3.35553	0.00080841	0.0307009
RASD2	-0.00026117	0.00172401	-0.15149	0.879606	0.957612
BM987095	0.000117462	0.000223533	0.525479	0.599315	0.82607
CD364315	-9.8395e-06	0.000238591	-0.0412401	0.967109	0.988257
UBE2DNL	-9.66063e-05	0.000226578	-0.426371	0.669888	0.865114
TFAP2D	-9.2605e-05	0.000247498	-0.374164	0.708326	0.883903
ITGA10	0.00238169	0.00100465	2.37067	0.0178595	0.152776
LYRM5	-0.00102324	0.000885015	-1.15619	0.247756	0.560071
LPPR1	4.83401e-05	0.00042633	0.113387	0.909736	0.968939
MARS2	-0.000809457	0.000602681	-1.34309	0.179409	0.477796
MAGEC1	-0.000109331	0.000484926	-0.22546	0.821647	0.934074
PDIA6	-0.00126792	0.00108602	-1.16749	0.243166	0.55526
FLJ41130	-0.000521081	0.000250999	-2.07603	0.0380311	0.223635
SLC25A25	0.000847752	0.000871163	0.973127	0.330619	0.638224
BX109285	-2.76928e-05	0.000235059	-0.117812	0.90623	0.967536
AI979035	-0.000122913	0.000239612	-0.512968	0.608036	0.830295
FGFBP2	0.000298488	0.000886597	0.336667	0.736406	0.897821
LRRC23	0.000218947	0.000749961	0.291944	0.770362	0.913513
PNCK	-0.00151335	0.00182619	-0.828694	0.407386	0.699048
CA429570	-0.000699567	0.000244029	-2.86674	0.00419494	0.0730788
RPS24	-0.00298537	0.00132103	-2.25988	0.0239465	0.178681
C14orf102	0.00331967	0.00096867	3.42704	0.000623754	0.0269976
AA885282	0.000194627	0.000238037	0.817635	0.413673	0.70374
GLT8D2	-0.00152503	0.00162223	-0.940082	0.3473	0.652154
AW516315	1.08942e-06	0.000235428	0.00462739	0.996308	0.999178
IGM1	0.00038674	0.000311313	1.24228	0.214292	0.52339
EFCAB4A	0.00292307	0.00193003	1.51452	0.130066	0.409621
REEP3	-0.000573783	0.000536157	-1.07018	0.284681	0.597768
ECI2	-0.0038096	0.00143588	-2.65314	0.00804399	0.103419
BTBD3	6.54238e-05	0.000829221	0.0788979	0.937123	0.977765
AI808614	0.000142487	0.000240626	0.592151	0.553823	0.799119
RBM17	5.003e-05	0.000811716	0.0616349	0.95086	0.983079
LOC339524	5.57276e-05	0.000244421	0.227998	0.819673	0.933503
TRNAU1AP	-6.80253e-05	0.000362677	-0.187564	0.851239	0.945587
IL21R	-7.41683e-05	0.000954932	-0.0776687	0.9381	0.978077
AK094525	0.000418655	0.000332127	1.26053	0.20764	0.515662
RASSF4	-0.00108419	0.000993342	-1.09146	0.275216	0.587873
BM676998	0.000254403	0.000234022	1.08709	0.27714	0.589344
PLXNB2	0.00219325	0.000924204	2.37312	0.0177416	0.152248
OR8H2	1.25829e-05	0.000256258	0.0491022	0.960843	0.985684
ANTXR2	-0.000483996	0.00109297	-0.442825	0.657945	0.857992
GALK2	0.00028163	0.000844963	0.333305	0.738942	0.899069
BX100078	3.35308e-05	0.0002558	0.131082	0.895725	0.963499
FAM90A13	0.000361249	0.000246504	1.46549	0.14296	0.428636
C17orf37	0.000894558	0.00129073	0.693062	0.488359	0.759478
TMEM59	-0.00105168	0.000958092	-1.09769	0.272487	0.585278
BCAN	-0.000346447	0.000340855	-1.0164	0.309572	0.620365
TXNDC11	0.000533216	0.000687369	0.775736	0.438006	0.724496
DOCK2	-0.000881436	0.00142797	-0.617266	0.537136	0.788918
ARFIP1	-0.00232916	0.000809241	-2.87821	0.00404607	0.0717709
LARGE	-0.000124942	0.00131059	-0.0953332	0.924061	0.97373
BE265648	-2.58111e-05	0.000252535	-0.102208	0.918603	0.972225
PDXDC2P	0.00160672	0.00134529	1.19433	0.232504	0.54488
RBMY1F	0.000447161	0.000270247	1.65464	0.0981695	0.356885
SLITRK3	9.94259e-05	0.000285364	0.348418	0.727566	0.893607
ACMSD	0.000267925	0.00105012	0.255137	0.798646	0.925104
KRT8	0.00117718	0.0018076	0.651236	0.514976	0.776589
HIST2H2BF	0.000734306	0.000526884	1.39368	0.163586	0.457875
AW299747	-0.00048299	0.000244503	-1.9754	0.048374	0.25354
ADAMTS6	-0.00050701	0.000436447	-1.16168	0.245519	0.557889
CREB3L2	0.00291883	0.00115085	2.53625	0.0112876	0.12117
PANX3	2.08289e-05	0.00023334	0.0892641	0.928882	0.97473
STATH	0.000372438	0.000265458	1.403	0.160787	0.45368
C6orf155	-0.000622776	0.000544979	-1.14275	0.253292	0.566161
HERC2P7	-0.000135289	0.000304151	-0.44481	0.65651	0.857103
CD52	-0.00487865	0.00244452	-1.99575	0.0461099	0.247109
SLC6A17	0.00123323	0.000610855	2.01886	0.0436484	0.239676
ARPC5	-0.00290669	0.00100927	-2.87998	0.00402344	0.0717214
GABRA2	0.000160287	0.000340709	0.470452	0.638089	0.847438
BM665543	0.000354919	0.000242163	1.46562	0.142924	0.428636
YIPF1	-0.00129202	0.000844548	-1.52983	0.126232	0.403729
ZNF385A	0.0011184	0.0010364	1.07912	0.280678	0.59294
F11	0.000560011	0.00023819	2.35111	0.0188237	0.156712
BM313460	0.00024181	0.000235781	1.02557	0.305231	0.616177
DHX35	0.0010135	0.000470772	2.15284	0.0314619	0.204072
FUBP1	8.8028e-05	0.000503194	0.174939	0.861147	0.950004
AA084299	0.000210386	0.000246643	0.853001	0.393771	0.690165
AI205959	0.000740656	0.000223814	3.30925	0.000953709	0.0330113
HIST1H1T	-0.000182218	0.000270255	-0.674245	0.500241	0.76704
BX119689	0.000252302	0.00025652	0.983558	0.325464	0.633763
SLC7A1	0.000794178	0.00112981	0.702933	0.482187	0.755235
PRDM4	0.000473169	0.000669757	0.706478	0.479981	0.753458
LILRB1	-0.000262289	0.000299374	-0.876124	0.381078	0.679959
KIAA1109	0.000451996	0.000278279	1.62425	0.104494	0.369353
AW205955	0.000588422	0.000247635	2.37617	0.0175964	0.151784
CR743578	-0.000178998	0.000260551	-0.686999	0.492171	0.76249
BC038747	0.00178442	0.000566444	3.15021	0.00165801	0.0443008
LOC142937	0.000525959	0.000273266	1.92471	0.0544211	0.268068
EPCAM	-0.00259157	0.000769824	-3.36644	0.000777276	0.0302566
2021-09-11	-0.00384859	0.00125843	-3.05824	0.0022588	0.052697
MCOLN3	5.11143e-05	0.000721582	0.0708365	0.943536	0.980061
HAUS3	0.000507989	0.00027801	1.82723	0.0678288	0.300644
AA830448	-1.62282e-05	0.000232392	-0.0698312	0.944336	0.980217
AX747287	0.000565647	0.000292876	1.93135	0.0535946	0.266136
MEIS2	0.0013466	0.000906154	1.48606	0.137436	0.420627
MKI67	0.000578449	0.000618003	0.935996	0.349399	0.653588
CD518619	-5.3368e-05	0.000246004	-0.216939	0.82828	0.936937
BG760841	-0.000257315	0.000241987	-1.06334	0.287768	0.600011
CISD1	-0.00163096	0.00120442	-1.35414	0.17586	0.473885
LOC100500938	-0.00031748	0.000248282	-1.27871	0.201163	0.507079
ZNF692	0.00129801	0.000944034	1.37496	0.169313	0.465374
AL359560	0.00186919	0.00117444	1.59156	0.111658	0.381234
RIPPLY2	-0.000116683	0.000513648	-0.227165	0.820321	0.933572
AF092437	0.000182559	0.000250602	0.728479	0.466414	0.744746
CEBPB	0.00255348	0.00131806	1.9373	0.0528628	0.264076
MEFV	0.000473978	0.000251183	1.88698	0.0593215	0.280691
MRPL36	-0.000734381	0.000938804	-0.782252	0.434168	0.721187
GRASP	0.000566077	0.00038564	1.46789	0.142307	0.427849
TBC1D19	-0.00175907	0.000618808	-2.84268	0.00452349	0.0765433
HIC1	0.000910967	0.000312943	2.91097	0.00364688	0.0683069
AL512751	0.000514371	0.00024427	2.10575	0.0353624	0.216322
RNF13	-0.00165621	0.000928977	-1.78283	0.0747799	0.3133
SCLY	-0.000602403	0.000736515	-0.81791	0.413516	0.70374
BRF2	-0.000490653	0.0014128	-0.34729	0.728413	0.893701
MASTL	-0.00129115	0.000797048	-1.61991	0.105424	0.371131
C2orf53	0.000651545	0.000235848	2.76257	0.00579247	0.0863308
LOC100130238	-0.000132054	0.000247306	-0.533972	0.593426	0.822711
CLDN3	0.00125104	0.00175403	0.713237	0.47579	0.750475
HDAC3	-0.000477081	0.000492568	-0.96856	0.332893	0.639741
LYZL4	0.000187915	0.000230468	0.815364	0.414971	0.704866
BIRC6	-0.000881226	0.000517126	-1.70408	0.088536	0.339702
ZNF700	0.000839666	0.000768892	1.09205	0.274957	0.587733
TDRD12	-0.000954737	0.000303117	-3.14973	0.00166072	0.0443246
C1orf194	-0.00022282	0.000237678	-0.937486	0.348633	0.653047
SLC14A2	0.000169872	0.000282924	0.600416	0.548303	0.795672
MUC3B	0.000102544	0.000254295	0.403247	0.686814	0.873632
SIX4	0.00159165	0.00147677	1.0778	0.281267	0.593875
ZNF613	0.000304258	0.000932884	0.326147	0.74435	0.901716
PSME4	-0.00232091	0.0011541	-2.01101	0.044472	0.242166
BSG	0.000999092	0.00111135	0.898993	0.368775	0.669992
CR740913	7.89953e-05	0.000236196	0.334448	0.73808	0.898578
HINT3	-0.000705906	0.000701818	-1.00582	0.314634	0.624494
AK126330	-3.84706e-05	0.000243761	-0.157821	0.874615	0.95635
COMMD5	-0.000758194	0.000790456	-0.959186	0.337592	0.643716
TEAD3	-0.000853239	0.000409617	-2.08302	0.0373889	0.221858
OR2G3	6.5368e-05	0.000227726	0.287047	0.774109	0.914505
LOC400236	0.000391271	0.000244155	1.60255	0.109207	0.377846
REP15	0.000540816	0.000359841	1.50293	0.133031	0.414169
BM662626	0.000120237	0.000262983	0.457206	0.647577	0.852624
CDH16	0.000200909	0.000275428	0.729443	0.465825	0.744244
BC040862	-0.000377415	0.000311667	-1.21096	0.22607	0.536874
BX340435	-0.00119483	0.000672213	-1.77746	0.0756591	0.314687
TMEM65	4.95433e-05	0.000280617	0.176551	0.859881	0.949543
BX105767	6.76263e-05	0.000241848	0.279623	0.779798	0.916728
BC039382	-7.50621e-05	0.00024637	-0.304672	0.76065	0.908471
FOXP4	0.00174882	0.000768898	2.27445	0.0230547	0.175124
BQ186063	0.00014847	0.00023702	0.626402	0.53113	0.786259
VN1R1	1.53029e-05	0.000341695	0.0447854	0.964283	0.986762
OR4D9	0.000276937	0.000222239	1.24612	0.21288	0.521459
HCFC1R1	-0.00215818	0.00110465	-1.95371	0.0508879	0.259585
TEKT5	0.00025088	0.000220301	1.13881	0.254933	0.567895
AW516124	-0.000558222	0.000314316	-1.77599	0.0759019	0.315297
BC038725	0.000656541	0.000293322	2.23829	0.0253223	0.183862
DNAJC9	-0.000327866	0.000884035	-0.370874	0.710774	0.885161
FHOD1	0.000932454	0.00092283	1.01043	0.312424	0.622497
AI216295	0.00017517	0.000213109	0.821973	0.4112	0.701885
CMTM5	6.81155e-05	0.000288352	0.236224	0.813286	0.931304
LINC00229	6.30588e-05	0.000237357	0.26567	0.790523	0.922138
BM931785	0.000478423	0.000251385	1.90315	0.0571781	0.276123
LOC400238	-0.000395399	0.000231336	-1.7092	0.0875841	0.337751
GPR128	0.000712669	0.00091104	0.782259	0.434164	0.721187
BC043520	0.000300703	0.000222751	1.34995	0.177199	0.475352
ANO2	0.000155876	0.000711604	0.219048	0.826637	0.936123
BX118161	-0.000267313	0.000225478	-1.18554	0.235959	0.547762
DARC	0.00599576	0.00239536	2.50308	0.0123988	0.126691
ZNF318	-8.23639e-05	0.000628163	-0.131119	0.895696	0.963499
RAB25	-0.000812642	0.00131369	-0.618597	0.536259	0.788714
FAM83B	-0.000223184	0.000594963	-0.375122	0.707613	0.883792
LRRC8C	-0.000602691	0.000610199	-0.987696	0.323433	0.632044
ZFP62	-0.000246789	0.000334446	-0.737904	0.460668	0.741115
GAGE8	-0.000571342	0.00133502	-0.427964	0.668728	0.86438
NDUFA3	-6.8641e-05	0.000741656	-0.092551	0.92627	0.974447
BF515229	-0.000465173	0.000293891	-1.58281	0.113638	0.383962
GPR152	0.000395156	0.000214427	1.84284	0.0655144	0.294821
MRFAP1L1	-5.85719e-05	0.000778224	-0.0752637	0.940013	0.978902
AK001794	0.000548971	0.00031107	1.76478	0.0777682	0.318497
EEPD1	0.00025518	0.000521675	0.489156	0.62479	0.839007
ARSH	0.00063987	0.000363413	1.76073	0.0784526	0.319902
FANK1	-5.67151e-05	0.000314498	-0.180335	0.856909	0.948196
EEF1E1	-0.00191136	0.00102025	-1.87343	0.0611685	0.284729
DPYSL4	0.000205312	0.00149766	0.137089	0.890976	0.961936
ITPRIPL1	-5.94575e-05	0.000298815	-0.198978	0.842302	0.942376
AW303284	0.000260337	0.000212614	1.22446	0.220938	0.530881
ZNF589	0.00108369	0.000766269	1.41424	0.157463	0.449199
DUSP13	-0.000244196	0.000375779	-0.649839	0.515878	0.777015
SCAMP2	0.00132014	0.00059434	2.22119	0.0264608	0.187581
ALS2CR4	7.7737e-06	0.000995774	0.00780668	0.993772	0.99879
C11orf31	0.00150258	0.000468263	3.20883	0.00135592	0.0396651
DCN	-0.000132521	0.00248756	-0.0532733	0.95752	0.985104
AK057885	-0.00168124	0.00050427	-3.33401	0.00087321	0.0316881
DEFB136	-1.12872e-05	0.000218132	-0.051745	0.958738	0.985469
OR2AE1	0.000202061	0.000221578	0.911919	0.361932	0.664274
DB005376	0.00206031	0.00272645	0.755672	0.449943	0.73343
RAB6C	0.00028762	0.00023323	1.2332	0.217659	0.526453
COPB2	-0.000619173	0.000783655	-0.790109	0.429567	0.71667
CR608907	0.00151601	0.00074227	2.0424	0.041256	0.232966
ENO2	0.00199901	0.00169239	1.18118	0.237687	0.549469
C12orf43	0.00071338	0.000593026	1.20295	0.229153	0.540404
AA766245	-0.000115371	0.000282559	-0.408307	0.683097	0.872183
ZBTB2	-0.00164815	0.000522683	-3.15325	0.00164094	0.0441351
DB180818	-5.92658e-05	0.000259008	-0.228819	0.819035	0.933458
FAM149A	0.00028165	0.000796339	0.353681	0.723619	0.891331
PM20D2	-0.00095974	0.000800784	-1.1985	0.230878	0.542583
SLU7	-0.000362507	0.000680603	-0.532627	0.594357	0.822993
AI184612	0.000169906	0.000250189	0.679108	0.497155	0.765856
BUD13	-0.000340305	0.00043941	-0.774459	0.43876	0.724899
MAML2	0.000275971	0.000346576	0.79628	0.425973	0.713821
TAT	0.0044699	0.00295872	1.51075	0.131025	0.411005
DB337234	-7.61088e-05	0.000238151	-0.319582	0.749322	0.903764
NECAB3	-0.000199977	0.00111283	-0.179702	0.857406	0.948315
LOC100128563	0.000451257	0.000239702	1.88257	0.0599179	0.281747
FEZF1	6.73615e-05	0.000238868	0.282003	0.777973	0.91601
CCDC85C	0.00213999	0.00101779	2.10259	0.0356384	0.217055
KIAA1797	-0.000196731	0.000723482	-0.271922	0.785713	0.920183
AI367217	-2.16499e-07	0.000224852	-0.000962849	0.999232	0.999961
TTTY18	5.94639e-06	0.000227314	0.0261594	0.979133	0.992712
AW243302	-0.000195202	0.000244355	-0.798846	0.424484	0.712848
PIGR	-0.000817053	0.00211814	-0.38574	0.699734	0.879557
PURA	-0.000449958	0.000770263	-0.584161	0.559184	0.801912
CRB1	-0.000552643	0.000264005	-2.0933	0.03646	0.219156
KRT76	2.92783e-05	0.000229088	0.127804	0.898318	0.964242
BX105574	-9.63194e-05	0.000332997	-0.28925	0.772423	0.91402
CK301068	0.000143148	0.000251342	0.569534	0.569064	0.807908
LOC100128571	8.97267e-05	0.000230846	0.388687	0.697553	0.878403
WNT2	-0.00189734	0.00084428	-2.24728	0.0247412	0.18181
AW104927	0.000217641	0.000233427	0.932374	0.351267	0.655662
FAM177B	0.00049632	0.000542317	0.915183	0.360217	0.663273
GSTM1	-0.0010849	0.00268995	-0.403315	0.686764	0.873632
MTHFSD	0.00160638	0.000478848	3.35468	0.000810874	0.0307009
BI559828	0.000510311	0.000569642	0.895847	0.370453	0.671537
C7orf28B	-0.00478798	0.00172819	-2.77052	0.00565356	0.0851984
CD40LG	2.28027e-05	0.000448643	0.0508258	0.95947	0.985493
AI864308	-1.92298e-05	0.00024003	-0.0801142	0.936155	0.977414
TTC23L	0.000187018	0.000268126	0.697502	0.485578	0.757887
TTYH1	0.00213268	0.00199742	1.06772	0.285788	0.598529
TCOF1	0.000412312	0.000295869	1.39356	0.16362	0.457882
LCE1B	0.000168698	0.000390407	0.432108	0.665714	0.863027
ADCY7	0.000577396	0.000483523	1.19414	0.232577	0.544911
C14orf184	0.00239367	0.00087617	2.73197	0.00635639	0.0911668
AW449342	0.000563783	0.000262394	2.14861	0.0317964	0.205303
DB312205	9.20914e-05	0.000233736	0.393997	0.693629	0.876659
GLIS1	0.000382616	0.000218591	1.75037	0.0802222	0.323277
FAM84B	0.00143553	0.00138112	1.0394	0.298757	0.609716
C3orf39	1.82498e-05	0.000631734	0.0288884	0.976957	0.991963
SLC30A2	0.000360267	0.000296693	1.21428	0.2248	0.535688
C15orf21	-0.0010123	0.000412168	-2.45603	0.014141	0.135344
FAM165B	0.000532295	0.000811105	0.656259	0.511741	0.774409
RPL11	-0.000978085	0.00071844	-1.3614	0.173555	0.471428
KIAA1432	-0.000363771	0.000248365	-1.46466	0.143185	0.428958
NRN1L	2.64336e-06	0.000229207	0.0115326	0.9908	0.997596
AU311380	0.000146811	0.000232723	0.630839	0.528225	0.78414
DNAJB1	0.000207567	0.000782578	0.265235	0.790858	0.922264
AB062488	0.000157976	0.000252144	0.626534	0.531043	0.786259
PUS1	0.00179589	0.000903225	1.98831	0.0469267	0.250002
NCALD	0.00467414	0.00175083	2.66968	0.00765987	0.100515
AK054674	0.00039314	0.000243872	1.61208	0.107118	0.374124
MAPKAP1	-0.000804734	0.000790401	-1.01813	0.30875	0.619723
BX112697	0.000442251	0.000239594	1.84584	0.0650783	0.293892
IFT80	-6.21654e-05	0.000240175	-0.258834	0.795792	0.923828
ABCC3	0.000118687	0.000257142	0.461562	0.644451	0.851056
PTDSS1	5.92114e-05	0.00102909	0.0575374	0.954123	0.984047
CPVL	-0.00213875	0.00173019	-1.23614	0.216566	0.525573
CTH	-0.000722622	0.000717885	-1.0066	0.314261	0.623933
AV731331	0.000592892	0.000327208	1.81197	0.0701555	0.305495
BOLA2B	-0.0018651	0.00103455	-1.80281	0.0715839	0.30781
AARSD1	0.00122003	0.000798764	1.5274	0.126834	0.404474
AI223955	-4.27486e-05	0.000236796	-0.18053	0.856757	0.948196
ARHGAP33	0.00264794	0.00108082	2.44993	0.0143819	0.136271
NDN	0.000463596	0.0015324	0.302529	0.762283	0.909542
GCSH	4.19366e-05	0.000855945	0.0489945	0.960929	0.985684
RAD51AP2	0.000152301	0.000260541	0.584558	0.558917	0.801912
ELAC2	0.000590291	0.000649854	0.908345	0.363816	0.665634
C16orf79	0.0013427	0.000760113	1.76644	0.0774887	0.317672
RFXANK	0.000289633	0.000745401	0.38856	0.697647	0.878409
DRD5	0.000149597	0.000222538	0.672233	0.50152	0.767991
GLIS2	0.000533521	0.000257606	2.07107	0.0384925	0.224638
NR_024104	0.000643802	0.000361702	1.77993	0.0752548	0.314116
ANTXR1	-0.000234986	0.00102274	-0.22976	0.818304	0.933274
C8orfK29	-0.000403839	0.000364299	-1.10854	0.267776	0.580633
KCNJ8	0.000451113	0.00099493	0.453411	0.650306	0.853854
AASS	0.000987495	0.000393661	2.50849	0.0122111	0.125955
CST8	0.000347672	0.000231703	1.50051	0.133657	0.415162
BM009483	-0.00035792	0.000572355	-0.625347	0.531822	0.786612
OCRL	0.00079902	0.000850293	0.939698	0.347497	0.652312
C7orf42	-0.00165457	0.000664153	-2.49124	0.0128181	0.128752
LOC285045	-4.27576e-05	0.000272637	-0.15683	0.875396	0.956576
IL34	-8.82826e-05	0.000761098	-0.115994	0.90767	0.967969
MAPK1IP1L	0.000836455	0.000731382	1.14366	0.252913	0.56582
PSMD3	0.00153775	0.00124462	1.23551	0.216799	0.525824
PCDHGC3	0.00073302	0.00047564	1.54112	0.12346	0.400153
LOC646999	-0.000128735	0.000229555	-0.560803	0.575001	0.810295
AW075303	0.000549495	0.000227731	2.41291	0.0159238	0.143712
SPAG11A	0.000721875	0.000356543	2.02465	0.0430486	0.237924
URM1	0.000580431	0.000613817	0.945609	0.344473	0.649674
KCNJ4	0.00018172	0.000299923	0.605889	0.544664	0.793553
RARS	-0.00129594	0.00058749	-2.20589	0.0275161	0.191192
ZFAND2B	-0.000285575	0.000564005	-0.506333	0.612684	0.833048
NFRKB	0.000357646	0.000426863	0.837849	0.402226	0.695807
RTN4RL2	0.000280378	0.000233901	1.1987	0.2308	0.54245
NUCB2	-0.00370269	0.00165941	-2.23133	0.0257808	0.1858
BF507633	5.95423e-05	0.000246834	0.241224	0.809408	0.93002
DB027866	0.000475149	0.000279352	1.7009	0.0891323	0.340702
PLOD1	-0.000411139	0.00110089	-0.373461	0.708849	0.884034
BX119820	-0.000356972	0.000263886	-1.35275	0.176303	0.47443
NAG20	0.00047526	0.000231624	2.05186	0.0403263	0.23008
GAL	-0.00164542	0.00170744	-0.963675	0.335337	0.641807
OTUD5	-0.000490711	0.000479736	-1.02288	0.306503	0.617189
AA935895	-5.49372e-05	0.000244566	-0.224631	0.822291	0.934256
STX11	-0.0021292	0.00104598	-2.03561	0.0419341	0.234908
BM673749	-0.00147094	0.000369147	-3.98471	7.02256e-05	0.00981678
AW976634	0.000246989	0.000287023	0.860521	0.389615	0.686439
GRXCR2	-0.000443431	0.000253203	-1.75128	0.0800654	0.322965
LOC100128239	0.00154655	0.000638975	2.42037	0.015602	0.141545
KIAA1647	0.000344733	0.000699672	0.492707	0.622279	0.837727
PCP4L1	0.000116205	0.000290108	0.400558	0.688793	0.874413
AK095534	-8.58856e-05	0.000434152	-0.197824	0.843205	0.942617
DENND1A	-0.00208367	0.000829494	-2.51197	0.0120917	0.125554
NAT14	0.00173862	0.000818485	2.12419	0.0337887	0.21101
AW341872	-0.000397058	0.000282811	-1.40397	0.160499	0.453295
NSUN5B	-0.000322196	0.000375846	-0.857255	0.391417	0.688121
PLXNC1	1.81686e-05	0.000466337	0.0389602	0.968926	0.988709
ZNF251	0.000257216	0.000639796	0.402029	0.68771	0.873866
TMEM220	0.000512108	0.000240853	2.12622	0.0336187	0.210437
VIPR2	-0.000973586	0.00125932	-0.773104	0.439561	0.725446
GLRB	-0.000762926	0.00182951	-0.41701	0.67672	0.868963
AFG3L1	0.00252596	0.000784845	3.21842	0.00131166	0.03906
KLRF1	-9.90106e-05	0.000623026	-0.158919	0.87375	0.956
OR2A25	-0.000335743	0.000233047	-1.44067	0.149851	0.438206
GLA	-0.00168579	0.00167245	-1.00797	0.313601	0.623249
GPX1	-0.00133901	0.000833397	-1.60669	0.108295	0.375935
PRR7	-0.000495934	0.000753019	-0.658595	0.510239	0.77371
C17orf67	0.000513322	0.000474689	1.08139	0.279668	0.591587
LXN	-0.00293609	0.0013387	-2.19324	0.0284163	0.193757
ZNF217	-0.00179237	0.00119229	-1.50331	0.132934	0.414077
MLL2	-0.00140631	0.000357513	-3.93358	8.68274e-05	0.0107295
FKBP10	-0.000229778	0.000602769	-0.381204	0.703096	0.881074
AA704293	-0.000301045	0.000333168	-0.903583	0.366336	0.667729
AAAS	0.000317508	0.000458126	0.693057	0.488362	0.759478
RELL2	-9.24365e-05	0.000701498	-0.13177	0.895181	0.963499
KCNJ2	0.000215151	0.00082503	0.26078	0.794292	0.923479
GGTLC1	0.000548531	0.000315832	1.73678	0.0825948	0.328653
TRHR	-0.00031467	0.000260787	-1.20662	0.227735	0.538886
ACAP2	-0.0016801	0.00064696	-2.59692	0.00948204	0.1113
BE351020	-0.000670063	0.000301154	-2.22498	0.0262044	0.187033
FTHL17	-0.000338487	0.000312727	-1.08237	0.279231	0.591247
GJA5	-0.00145396	0.000337643	-4.30621	1.74914e-05	0.00484352
FBXL12	0.000276263	0.000395937	0.697745	0.485426	0.757887
SUGP2	0.00294655	0.000941167	3.13074	0.00177135	0.0458218
UPF3A	0.00195044	0.00100507	1.9406	0.0524603	0.26299
JTB	-0.000564312	0.000760564	-0.741965	0.458204	0.739487
AI863643	0.000522397	0.000254203	2.05504	0.0400174	0.2292
C10orf108	0.000237751	0.000261298	0.909888	0.363002	0.665035
ACBD4	0.000404425	0.000435451	0.928748	0.353143	0.656838
BQ184623	7.56346e-05	0.000238189	0.31754	0.75087	0.904627
STAC2	0.00351008	0.00186836	1.87869	0.060446	0.28306
BX103480	4.8175e-05	0.000239746	0.200942	0.840767	0.941659
CR736855	0.000112989	0.000240272	0.470255	0.638229	0.847448
UGT3A1	5.96072e-05	0.000234514	0.254173	0.799391	0.925482
TCL1A	0.000278318	0.000989896	0.281159	0.77862	0.916317
BX089531	0.000228925	0.000231425	0.989198	0.322698	0.631603
C14orf37	-0.00114896	0.000728237	-1.57773	0.1148	0.385483
AA506051	0.0001934	0.000245949	0.786341	0.43177	0.718624
TIGD3	0.000105621	0.000350833	0.301057	0.763406	0.910289
AA658833	0.000916599	0.000309352	2.96296	0.00308643	0.0619524
NR5A1	0.000561403	0.000261504	2.14683	0.0319386	0.205333
AI807256	-1.39015e-05	0.000264436	-0.0525705	0.95808	0.985203
C16orf46	-0.000206566	0.000226671	-0.911305	0.362255	0.66468
ZNF214	-0.00106202	0.00041572	-2.55465	0.0107102	0.118361
AA780066	0.000363021	0.000247367	1.46754	0.142402	0.427956
PKD2	-0.000236308	0.000912246	-0.25904	0.795634	0.923828
TDG	0.003549	0.00109185	3.25046	0.00117321	0.0366641
LY96	-0.00296539	0.00134601	-2.2031	0.0277127	0.191583
NAP1L4	0.000502402	0.000793465	0.633175	0.526699	0.783123
CDX1	1.34721e-05	0.000344062	0.0391559	0.96877	0.988709
C6orf201	0.000335821	0.000253953	1.32237	0.186209	0.486862
COL8A2	-0.00175833	0.00154975	-1.13459	0.256697	0.569658
ETV4	0.00158108	0.00118053	1.3393	0.180641	0.479499
SLC22A24	-0.000127582	0.000311493	-0.409581	0.682162	0.87171
FLJ13224	0.000161246	0.000256993	0.627435	0.530453	0.785932
AGGF1	3.15819e-05	0.000690002	0.0457707	0.963498	0.986451
CHID1	0.000162325	0.000277447	0.585064	0.558577	0.80179
C19orf29	0.00153856	0.000537864	2.86051	0.00427786	0.0738265
UGT2B11	-0.000214003	0.00387394	-0.0552418	0.955952	0.984802
OR4M1	0.000691608	0.000276166	2.50432	0.0123556	0.126538
AI625535	0.000649082	0.000255983	2.53564	0.0113072	0.121273
AGMO	-0.000469248	0.000243123	-1.93008	0.0537516	0.266386
LOC100506810	0.000952242	0.000937768	1.01543	0.310034	0.620957
HIST1H1A	0.000730976	0.00038769	1.88546	0.0595261	0.280944
LYPLA1	0.000783208	0.0013007	0.602145	0.547153	0.794957
SLC26A10	-0.000536277	0.000326851	-1.64074	0.101025	0.362718
KRTAP9-4	0.000120948	0.000251359	0.481174	0.63045	0.843369
CLCNKB	-9.60463e-05	0.000229367	-0.418745	0.675452	0.868525
FRAT1	7.46058e-05	0.000485783	0.153578	0.877959	0.957102
DA821820	-6.09439e-05	0.000237269	-0.256855	0.79732	0.924366
FAM151B	-0.000458534	0.000275014	-1.66731	0.0956245	0.352577
C21orf34	-0.00159401	0.00132276	-1.20507	0.228333	0.539202
CYP4F8	0.000179863	0.00123737	0.145358	0.884444	0.959028
GABRR3	-0.000218911	0.000232895	-0.939957	0.347364	0.652196
OR4C11	-9.30165e-05	0.000219285	-0.424182	0.671483	0.865931
TCRBV7S1A1N2T	-0.000587839	0.000347655	-1.69087	0.0910324	0.344346
AA577794	1.27036e-05	0.000238687	0.0532227	0.95756	0.985104
C14orf45	9.23328e-05	0.00135255	0.0682655	0.945582	0.980758
AW295130	0.000529605	0.000255885	2.0697	0.0386209	0.224949
TP53I11	-9.79627e-07	0.000854056	-0.00114703	0.999085	0.999951
NDUFS7	-6.21838e-05	0.000721602	-0.0861746	0.931337	0.975786
AX747015	-0.00108935	0.000277642	-3.92358	9.04807e-05	0.010808
WAS	0.000898064	0.00143957	0.623841	0.53281	0.7871
DB046767	-2.19515e-06	0.000299031	-0.00734088	0.994144	0.99879
NOL3	-0.000492724	0.000947049	-0.520273	0.602936	0.827746
CN271561	0.000512681	0.000228616	2.24254	0.0250462	0.182746
MREG	0.000157782	0.000699305	0.225627	0.821517	0.934058
C21orf58	0.000729693	0.000463019	1.57595	0.115212	0.38628
NTS	0.00162926	0.00187586	0.868541	0.385212	0.682432
AKR7A3	-0.00139368	0.00232104	-0.600456	0.548277	0.795672
FAM54A	0.000126935	0.000269867	0.470364	0.638152	0.847438
FGFR4	0.000473768	0.00180175	0.262949	0.792619	0.923031
AW293732	-0.000129256	0.000297748	-0.434112	0.664258	0.862574
BC101986	-5.70231e-05	0.000320072	-0.178157	0.858619	0.948843
AI962959	-0.000749666	0.00032258	-2.32397	0.0202365	0.16269
REC8	0.00199423	0.00130542	1.52765	0.126773	0.404398
CD722363	-0.000167326	0.000247962	-0.674806	0.499885	0.766933
IQCG	-0.00201734	0.00114003	-1.76954	0.0769711	0.316614
DA301482	0.000156112	0.000231974	0.672971	0.501051	0.767562
BM989698	-0.000249997	0.000237597	-1.05219	0.292852	0.604355
RGPD3	0.000331138	0.000236995	1.39723	0.162514	0.45618
AA983865	2.35487e-07	0.000253885	0.000927535	0.99926	0.999961
CUL1	-0.000555158	0.000590067	-0.940838	0.346912	0.651723
CCDC50	0.000416978	0.000931594	0.447596	0.654498	0.856172
MRPL42	-0.00274931	0.000883387	-3.11224	0.00188557	0.0475155
AW272084	0.000411752	0.000231663	1.77738	0.0756725	0.314687
RNF144B	0.000346276	0.00111369	0.310927	0.755892	0.906657
RABAC1	0.000228995	0.000783792	0.292163	0.770196	0.913424
CAPN2	-0.00123932	0.000745265	-1.66293	0.0964986	0.354458
CCDC72	-1.66322e-06	0.000773348	-0.00215068	0.998284	0.999885
TCIRG1	-9.28153e-05	0.00113721	-0.0816168	0.93496	0.976978
TM9SF4	0.000905089	0.00066675	1.35746	0.174802	0.472656
PCK1	0.000689966	0.000415271	1.66148	0.0967887	0.354616
MTCH2	-0.000181843	0.0004755	-0.382425	0.70219	0.880557
TAS2R3	-0.000484076	0.000260626	-1.85736	0.0634219	0.290283
WDR6	0.003378	0.00103592	3.26086	0.00113125	0.0360815
CR605870	0.000170233	0.00028488	0.59756	0.550208	0.79687
CIB3	-0.000234368	0.000521734	-0.44921	0.653334	0.855293
AI673691	5.27583e-05	0.000242953	0.217155	0.828112	0.936879
UNQ5810	0.000147289	0.000221064	0.666275	0.50532	0.770282
GAS6	0.0016	0.00142181	1.12533	0.260599	0.573491
FT002	-0.000503617	0.000654884	-0.769017	0.441983	0.72715
N4BP1	-6.21015e-05	0.000289771	-0.214313	0.830327	0.93784
SERHL2	-0.000420414	0.00312534	-0.134518	0.893008	0.962772
C1orf167	2.64624e-05	0.000273921	0.0966059	0.92305	0.973423
BAIAP2	0.00113009	0.00109727	1.02991	0.30319	0.614397
AI140065	-0.000347321	0.000245334	-1.41571	0.157032	0.448548
C6orf170	2.13578e-05	0.000352688	0.0605572	0.951718	0.983231
C6orf59	-0.000622192	0.000407446	-1.52705	0.126922	0.404556
DCAF12L2	0.000273916	0.000360856	0.759073	0.447907	0.73164
UBA5	-0.000524294	0.000678876	-0.772297	0.440039	0.725963
NUDT14	0.00165972	0.000962987	1.72352	0.0849648	0.332758
CGNL1	0.000159115	0.00187919	0.0846724	0.932531	0.976169
MOBKL3	-0.00675316	0.00166776	-4.04923	5.3539e-05	0.00896216
SYT5	0.000174298	0.000242299	0.71935	0.472018	0.748349
LOC729264	-0.000221876	0.000254296	-0.872509	0.383046	0.681292
UBIAD1	-0.0010538	0.000619337	-1.7015	0.0890205	0.340561
GLTPD1	0.000299555	0.000649048	0.46153	0.644474	0.851056
EML4	-0.000966108	0.000852241	-1.13361	0.257108	0.570083
BX108364	-0.000324189	0.000244021	-1.32853	0.18417	0.484471
BCL10	-0.000592676	0.000728194	-0.813899	0.415809	0.705705
NXPH3	0.000467629	0.00069074	0.676997	0.498494	0.766294
EFR3A	-0.000754497	0.000823102	-0.91665	0.359447	0.662838
TRAM1	-0.00038203	0.000853605	-0.447549	0.654532	0.856172
BE466224	0.000364009	0.000234088	1.55501	0.120117	0.395275
ARHGAP9	-7.58199e-05	0.00145955	-0.0519475	0.958576	0.985345
KIAA1199	-0.00282806	0.00184989	-1.52877	0.126495	0.403988
ONECUT2	3.41685e-05	0.000872853	0.0391458	0.968778	0.988709
HSP90AB3P	-0.00253147	0.00107128	-2.36304	0.01823	0.154401
BM676788	0.000636349	0.000247275	2.57345	0.0101475	0.115468
ESRP2	0.000169233	0.000231837	0.729963	0.465506	0.743931
BTG4	-0.000203628	0.000267615	-0.760898	0.446816	0.730609
CHST11	-0.000174433	0.000269128	-0.64814	0.516976	0.777502
CALCR	-6.73409e-05	0.000395821	-0.170129	0.864927	0.952225
C12orf29	-0.000466408	0.000783621	-0.595196	0.551786	0.79801
BM676336	0.00058549	0.000240331	2.43618	0.0149383	0.138621
PARD6G	1.63416e-05	0.000657453	0.0248559	0.980173	0.993129
MCM3AP	0.000766443	0.00085066	0.900998	0.367708	0.669094
UBE2MP1	-0.000551157	0.000362629	-1.51989	0.128712	0.407332
DA647265	-0.000297195	0.000280236	-1.06052	0.28905	0.600884
RUFY3	-0.00137827	0.000636836	-2.16425	0.0305744	0.201198
BMF	0.000592036	0.000726387	0.815042	0.415155	0.705031
LDHC	0.00108411	0.000869826	1.24635	0.212795	0.521367
FILIP1L	-0.00159909	0.00126698	-1.26212	0.207066	0.514928
DA598274	-0.000809863	0.000264359	-3.0635	0.00221971	0.0522103
BLOC1S1-RDH5	0.00217832	0.00111651	1.95101	0.051209	0.260279
FAM183A	-0.000410015	0.00166766	-0.245863	0.805816	0.928621
MAGOHB	-0.000541092	0.000487382	-1.1102	0.267058	0.57974
SYMPK	0.000144235	0.000870019	0.165784	0.868346	0.95369
SGK494	0.000571435	0.00026046	2.19394	0.0283654	0.193724
NEK3	-0.000189798	0.000243124	-0.780664	0.435101	0.722218
CSTA	0.000319106	0.000771777	0.413468	0.679312	0.870777
ZNF890P	0.000144753	0.000308318	0.469493	0.638773	0.847846
RAC2	-0.000281933	0.00166506	-0.169323	0.865561	0.952321
SLC25A34	0.0012295	0.000689306	1.78367	0.0746429	0.313063
GPR83	0.00104457	0.000787267	1.32683	0.184731	0.48534
BC031668	-0.0001865	0.000293966	-0.634427	0.525882	0.782819
AK097508	-0.00103058	0.000249773	-4.12605	3.85684e-05	0.0075466
GLI3	0.00335373	0.00133429	2.51349	0.0120398	0.125357
TCEA1	0.000900707	0.00132562	0.67946	0.496932	0.765827
ASS1	-0.00011971	0.00237596	-0.0503838	0.959822	0.985517
TERF1	0.00174067	0.00104686	1.66276	0.0965322	0.354496
ITGB1	-0.00129446	0.0014581	-0.887772	0.374781	0.674523
SLC12A9	0.000476097	0.000788927	0.603474	0.546268	0.794193
BF593206	0.000184105	0.000250388	0.735281	0.462263	0.742302
NEURL	0.000189049	0.000404733	0.467095	0.640488	0.84882
BU633800	1.8927e-05	0.000240808	0.0785979	0.937361	0.977809
S100A16	-0.00317744	0.00176027	-1.80509	0.0712259	0.306976
GSS	-7.68845e-05	0.000747149	-0.102904	0.918051	0.972062
C11orf40	-0.000209294	0.000248749	-0.841387	0.400242	0.694962
PATE2	-0.000747985	0.000279175	-2.67926	0.00744482	0.0991341
OR2T35	0.000342171	0.000215393	1.58859	0.112327	0.381902
AV700714	0.00242953	0.00048157	5.04502	4.98605e-07	0.00128658
PLA2G2C	-0.000339092	0.000283202	-1.19735	0.231327	0.543427
BX954200	-0.000340096	0.000231756	-1.46747	0.14242	0.427956
AI950657	0.000264557	0.000230614	1.14719	0.251455	0.564061
SNTG2	0.000567136	0.000369327	1.53559	0.124813	0.402062
NDST2	-0.000328929	0.000567382	-0.579731	0.562168	0.803142
LOC100287227	0.000317442	0.000229269	1.38458	0.16635	0.462109
ARHGAP44	0.000302094	0.00109262	0.276486	0.782206	0.917664
SUSD2	0.000874373	0.00222448	0.393068	0.694315	0.87686
GEMIN7	-0.000134347	0.000294026	-0.456922	0.647782	0.852624
DB348362	-0.00020391	0.000249546	-0.817125	0.413964	0.703989
AW105202	-0.000585488	0.000237722	-2.46291	0.0138733	0.133947
C3orf57	-0.00114638	0.00140097	-0.818276	0.413306	0.703576
MAPK14	-0.000182144	0.000504874	-0.360771	0.718313	0.888924
NPL	-0.00169386	0.00118868	-1.425	0.154329	0.444895
TSPAN4	0.000392148	0.00102731	0.381723	0.702711	0.880756
USO1	-0.00246756	0.000716889	-3.44204	0.00059039	0.0263975
KIAA0368	-0.000666272	0.000765863	-0.869963	0.384435	0.68196
S100A11	-0.0017264	0.00117002	-1.47553	0.140244	0.424485
SYK	0.0016116	0.00120968	1.33225	0.182944	0.482555
LOC100127983	0.000199955	0.000251917	0.793732	0.427455	0.714938
EFS	0.00172319	0.00143579	1.20017	0.230228	0.541656
ANKAR	0.000328074	0.000496117	0.661283	0.508514	0.772632
TM2D2	0.000488201	0.000967549	0.504575	0.613919	0.83402
SLC16A3	-0.00118973	0.00161606	-0.736187	0.461712	0.741906
ADAM23	7.14729e-05	0.000302451	0.236313	0.813217	0.931268
ZNF394	-0.00033566	0.000463345	-0.724428	0.468896	0.745972
BCL2L15	0.000373171	0.000244386	1.52697	0.126941	0.404563
ESRP1	0.00102833	0.000899564	1.14314	0.25313	0.566032
MYH1	-0.000780321	0.000320173	-2.43718	0.0148973	0.138397
IL2RA	-0.000660591	0.000599076	-1.10268	0.270311	0.583048
CDCA5	-0.00023835	0.00180727	-0.131884	0.89509	0.963499
PHF5A	-0.00193636	0.000790294	-2.45018	0.0143719	0.136271
C21orf94	-9.93025e-05	0.00032386	-0.306622	0.759166	0.907945
KIAA1958	0.000669201	0.000357943	1.86957	0.0617035	0.285962
C20orf96	0.00107302	0.000650217	1.65025	0.099065	0.358695
AGA	-0.0014371	0.00094133	-1.52667	0.127015	0.404696
IFT172	0.000265688	0.000687552	0.386426	0.699226	0.879192
CCDC11	0.000385197	0.000449466	0.85701	0.391552	0.68826
MT1H	-0.00329547	0.00155966	-2.11295	0.0347411	0.21443
BM789063	-0.000568893	0.000310988	-1.82931	0.0675167	0.299845
ASB9	0.000158408	0.000694085	0.228226	0.819496	0.933503
HSF2	-0.000617975	0.000639868	-0.965785	0.33428	0.640539
FAM150B	0.000879405	0.00135639	0.648341	0.516846	0.777502
BM681618	-0.000288807	0.000284673	-1.01452	0.310467	0.620957
AI369563	3.43287e-05	0.000262201	0.130925	0.895849	0.963502
APCDD1L	0.00352728	0.00158791	2.22134	0.0264507	0.187581
EIF4H	-0.00159127	0.00146523	-1.08602	0.277614	0.589738
GALNTL4	-0.00127445	0.00103	-1.23733	0.216124	0.525391
ZC4H2	0.000263606	0.000264731	0.99575	0.319504	0.628828
PDE1B	0.000721903	0.000500738	1.44168	0.149565	0.438054
LCK	-0.000560866	0.00052824	-1.06177	0.288483	0.600482
FAAH2	-0.000204507	0.000785377	-0.260393	0.79459	0.923495
ZCWPW2	-0.00032565	0.00037534	-0.867615	0.385719	0.682756
CD515724	0.000321048	0.000358151	0.896403	0.370156	0.671328
MRTO4	0.00100309	0.000713635	1.4056	0.160012	0.452967
HDHD1	6.03308e-05	0.000733832	0.0822134	0.934486	0.976817
DPH2	1.89438e-05	0.000488751	0.0387596	0.969086	0.988718
PDE10A	-0.000136727	0.00023972	-0.570363	0.568502	0.807394
BX119024	0.000118743	0.000248881	0.477107	0.633343	0.84529
BX093762	0.000558999	0.00026662	2.09661	0.0361658	0.218302
ZNF174	-0.000870737	0.000480459	-1.8123	0.0701038	0.305379
KIAA0146	0.000625991	0.000752097	0.832328	0.405333	0.697726
BQ001945	0.000131122	0.000233947	0.560477	0.575223	0.81042
TMPRSS2	3.82782e-05	0.00154676	0.0247474	0.980259	0.993138
BX106620	2.03625e-05	0.000252537	0.0806319	0.935744	0.977358
NDE1	0.00276385	0.00106695	2.59042	0.00966224	0.112273
AK097401	-0.000790333	0.000255339	-3.09522	0.00199656	0.0490446
IDS	-0.000815959	0.000852495	-0.957142	0.338622	0.644703
C5orf62	-0.000347519	0.000486403	-0.714467	0.47503	0.750197
DDX3Y	-0.000236745	0.00022562	-1.04931	0.294176	0.605496
HDAC6	-0.000104659	0.00074816	-0.139888	0.888764	0.961141
SH3BP1	0.000719833	0.000809726	0.888983	0.374129	0.674401
OLFML1	-0.000883548	0.00101565	-0.869936	0.38445	0.68196
DB338976	-0.000569792	0.000270977	-2.10273	0.0356263	0.217035
TAS2R14	0.000115761	0.000238543	0.485286	0.627532	0.840775
RNF19B	-0.00113074	0.000836752	-1.35134	0.176753	0.474886
KLHL20	-0.000826567	0.000777619	-1.06295	0.287947	0.600057
RTP2	-0.000246974	0.000310339	-0.79582	0.42624	0.713929
GPR107	-0.000483107	0.000289442	-1.6691	0.0952697	0.351694
CTTN	0.00162176	0.00117566	1.37944	0.167927	0.463874
HYI	0.000776017	0.000720785	1.07663	0.281789	0.59448
SNX11	-0.000228555	0.000679336	-0.336439	0.736579	0.897905
IGFN1	-3.79845e-05	0.000285521	-0.133036	0.89418	0.96317
AA912914	-0.000156841	0.000263417	-0.595408	0.551645	0.797978
CA849148	-0.000143728	0.000302024	-0.475884	0.634214	0.84585
OR5B2	-0.00100095	0.000304634	-3.28573	0.0010365	0.0345093
OR8G5	-0.00025917	0.000276323	-0.937924	0.348408	0.652776
AK057388	0.0001865	0.00030076	0.620097	0.535271	0.788438
IL9R	9.12812e-05	0.000434163	0.210246	0.833499	0.938702
STAT2	0.001162	0.000915082	1.26984	0.204305	0.511615
METTL19	-0.000143234	0.000398739	-0.359218	0.719473	0.889172
FUT9	0.00060858	0.000379278	1.60458	0.10876	0.376995
EDIL3	-0.00118822	0.000724295	-1.64051	0.101071	0.362791
AI991361	4.00869e-05	0.000239845	0.167136	0.867281	0.953137
GSTA4	-0.000932546	0.0012803	-0.728382	0.466473	0.744781
CCDC125	-2.62198e-05	0.000455384	-0.0575774	0.954092	0.984047
RNF122	0.000162509	0.000516669	0.314531	0.753153	0.905679
BQ429228	-0.000470919	0.000278633	-1.69011	0.0911786	0.344525
PPFIA1	0.000878197	0.00117581	0.746886	0.455229	0.737051
FCGBP	-0.000609799	0.00293808	-0.20755	0.835604	0.939402
AI671709	-0.000167936	0.000242005	-0.693934	0.487812	0.759278
PEX1	-0.00169842	0.000730448	-2.32517	0.0201722	0.162498
TRV3J34	0.00018934	0.000356237	0.531501	0.595136	0.823673
BAG5	0.00123786	0.000625532	1.97889	0.0479786	0.253114
ZDHHC5	0.000342326	0.000622947	0.549527	0.582711	0.81597
NLE1	-0.000802449	0.000482147	-1.66432	0.0962197	0.353701
MED21	-0.00106622	0.000542956	-1.96373	0.0497133	0.256426
BE326771	9.84698e-05	0.000238618	0.412667	0.679899	0.870857
RNASE6	-0.00297128	0.00134246	-2.2133	0.0270003	0.189391
ARL8B	-0.00140968	0.000775196	-1.81848	0.0691552	0.304018
ADC	-0.00112739	0.000691454	-1.63046	0.103178	0.367041
C16orf5	0.00102302	0.000565262	1.80982	0.0704889	0.306163
CA310441	0.000422225	0.000247677	1.70474	0.0884129	0.339443
IDH3GL	-5.9483e-05	0.00025499	-0.233276	0.815573	0.932018
PGGT1B	-0.00046942	0.000421435	-1.11386	0.265486	0.578499
BF515074	9.01708e-05	0.000263724	0.341914	0.732455	0.895846
YPEL3	0.00252344	0.00101751	2.48003	0.0132271	0.130893
PTPRZ1	0.000306454	0.000548946	0.55826	0.576736	0.811658
BE463771	0.000338956	0.000246034	1.37768	0.168471	0.464436
SLAIN1	-0.00139268	0.000865863	-1.60843	0.107914	0.375504
C19orf22	0.000569585	0.000658464	0.865021	0.387141	0.683997
SMARCB1	0.000540854	0.000720245	0.750931	0.452791	0.735324
DUSP15	-0.000172594	0.000328814	-0.524898	0.599718	0.826199
KBTBD6	-0.000496395	0.000356325	-1.3931	0.16376	0.458107
ZNF142	0.00133277	0.000605802	2.20001	0.0279316	0.192345
MANSC1	0.00069207	0.0011347	0.609917	0.541993	0.79195
BI906046	-0.000102156	0.000246384	-0.414622	0.678468	0.870361
PSME1	-0.000787275	0.000861948	-0.913367	0.36117	0.663976
SEC24B	-0.00227158	0.000649414	-3.49788	0.000480218	0.0239304
AA025808	0.000500642	0.000246891	2.02778	0.0427276	0.236835
DPEP1	0.000446454	0.000348383	1.2815	0.20018	0.5057
SCNN1D	0.00134542	0.00110759	1.21473	0.224626	0.535534
ABHD14B	0.00179881	0.000863159	2.08399	0.0373005	0.221638
IRF8	-0.00182704	0.00167298	-1.09209	0.27494	0.587733
SEC11C	-0.00351546	0.0012907	-2.72369	0.00651731	0.0924411
BX647084	-0.00069586	0.000250841	-2.77411	0.00559177	0.0846965
RBM33	0.00318518	0.000940305	3.38739	0.000720625	0.029267
TP53BP2	-0.00134979	0.00109455	-1.23319	0.217663	0.526453
ANKRD53	0.000324942	0.000244726	1.32778	0.184417	0.484777
S100A3	-0.000640804	0.000778878	-0.822727	0.410771	0.701547
CA389185	0.000317055	0.000244621	1.29611	0.195102	0.498762
C1orf135	-0.000934825	0.00104443	-0.895062	0.370872	0.671877
UXT	-0.000515064	0.000752051	-0.68488	0.493507	0.763591
AI948772	-0.00100387	0.000306734	-3.27277	0.00108491	0.0354096
ZNF706	0.00137565	0.000968845	1.41988	0.155812	0.447107
LOC389493	-0.00302076	0.00249392	-1.21125	0.225957	0.536763
MAP1S	0.00139189	0.000665199	2.09244	0.0365371	0.219243
DB341941	-0.000132664	0.000218862	-0.606151	0.54449	0.793438
FAM108A1	1.70528e-05	0.000626814	0.0272055	0.978299	0.992555
ACBD5	-3.25316e-05	0.000419476	-0.077553	0.938192	0.97809
FNDC4	0.000421494	0.000656147	0.642377	0.520709	0.7794
BX094072	-0.00057354	0.000261901	-2.18992	0.0286568	0.194486
OSGEP	0.000929392	0.000591969	1.57	0.116589	0.389159
MMP10	-0.00202058	0.00135188	-1.49464	0.13518	0.417479
DB303607	-0.000621812	0.000279218	-2.22697	0.0260708	0.186556
HS6ST1	0.000142141	0.000504221	0.281902	0.77805	0.91601
CA311519	-2.62752e-05	0.00023951	-0.109704	0.912656	0.97023
AX747098	0.00345391	0.00104926	3.29177	0.00101463	0.034024
MAN2C1	0.00281445	0.000847482	3.32096	0.000914814	0.0324014
THAP10	-0.00106802	0.000701756	-1.52192	0.128202	0.406234
HECTD3	0.00029856	0.000663308	0.450108	0.652686	0.855089
UBA1	5.57597e-05	0.000897106	0.0621551	0.950446	0.982888
PKHD1L1	0.00014605	0.000329855	0.442768	0.657986	0.857992
AW301012	-9.80914e-05	0.000262315	-0.373944	0.708489	0.883903
SLC24A3	-0.000287526	0.00127763	-0.225045	0.821969	0.934223
C21orf7	-0.00122218	0.000656985	-1.86028	0.0630065	0.289286
BU620605	0.00019014	0.00029483	0.644914	0.519064	0.778229
HSPH1	-0.000352412	0.00111798	-0.315222	0.752629	0.905369
AI866653	0.000912181	0.000317005	2.8775	0.00405514	0.0717709
N51987	0.000297643	0.000242501	1.22739	0.219835	0.529359
PPP2R5C	-0.00109796	0.0007082	-1.55035	0.121232	0.397031
TRIM42	0.00025859	0.000226127	1.14356	0.252957	0.56582
BQ432570	0.000276559	0.000307779	0.898562	0.369005	0.670088
FABP4	0.00164351	0.00287537	0.571581	0.567676	0.806691
OR8G1	-0.00015696	0.000226995	-0.691468	0.48936	0.760214
AB074280	0.000395617	0.000708731	0.558204	0.576774	0.811658
IRF3	0.00204012	0.000805886	2.53153	0.01144	0.121893
TRANK1	0.00038501	0.000874146	0.440442	0.659669	0.859524
BQ025014	0.000164115	0.000238675	0.687608	0.491787	0.762295
DB041535	0.000147644	0.000230534	0.640445	0.521964	0.780383
DOCK6	0.00243212	0.000796887	3.05203	0.00230581	0.0534615
MID1IP1	-4.25988e-05	0.000901495	-0.0472535	0.962316	0.986011
TIGA1	0.00136193	0.00114833	1.18602	0.235771	0.547731
PHOX2A	0.000424369	0.000247075	1.71758	0.0860441	0.334672
NUDT12	-0.000276761	0.000467498	-0.592004	0.553921	0.799119
AW193886	-8.5942e-05	0.000251947	-0.341111	0.73306	0.896154
MSH3	0.000469314	0.000608156	0.7717	0.440392	0.726273
LOC441052	-4.10841e-05	0.000266945	-0.153905	0.877702	0.957045
CA12	0.00079564	0.00318305	0.249961	0.802645	0.927048
SLITRK2	-0.000354001	0.00030129	-1.17495	0.240167	0.551748
NTN1	0.000743363	0.000990317	0.750632	0.452971	0.735324
AW070198	-0.000170186	0.000212918	-0.799305	0.424218	0.712746
AMPD3	8.61991e-05	0.000300845	0.286524	0.77451	0.914756
SLIT1	-0.000540396	0.000443129	-1.2195	0.222812	0.533295
SMAD1	-2.05175e-07	0.000352983	-0.000581262	0.999536	0.999982
FAM83D	-0.000551818	0.00140706	-0.392179	0.694972	0.877147
CALR3	0.00041921	0.000241607	1.73509	0.0828935	0.328975
PMS2L5	-0.000752717	0.000769012	-0.978811	0.327803	0.63561
EIF4G1	0.000839782	0.000723696	1.16041	0.246035	0.558443
TAS2R5	6.32951e-05	0.000300726	0.210475	0.833321	0.938588
YTHDC2	0.00011824	0.000536808	0.220265	0.825689	0.935722
ROBO4	-0.000146943	0.000372823	-0.394136	0.693527	0.87665
LOC100133161	0.001821	0.000651589	2.79471	0.005249	0.0822246
NTNG2	-0.000426337	0.000246215	-1.73156	0.0835205	0.329805
C10orf26	-0.000958094	0.000862628	-1.11067	0.266858	0.579623
ZNHIT6	0.000665451	0.000708529	0.939201	0.347752	0.652421
BU596066	0.000602862	0.000231485	2.60433	0.00928023	0.110232
SLC26A6	0.00141578	0.000956478	1.48021	0.138991	0.422892
UGP2	-0.00328759	0.00121465	-2.70663	0.00686053	0.094718
DNTTIP2	-0.000717841	0.00043511	-1.64979	0.0991577	0.358711
MYOCD	0.000296032	0.000249909	1.18456	0.236347	0.548252
C1orf113	5.68234e-05	0.000292115	0.194524	0.845787	0.943429
MAGEB10	0.000208124	0.000283232	0.734817	0.462545	0.742435
OSCAR	-0.000810838	0.000645887	-1.25539	0.209499	0.517956
BANF1	0.00116088	0.000744476	1.55932	0.119094	0.393611
BC033938	0.00014027	0.000232678	0.60285	0.546683	0.794559
SORT1	0.000882178	0.000927889	0.950737	0.341864	0.64711
MTMR6	-0.00297463	0.000845086	-3.51991	0.0004423	0.0231784
2021-09-13	0.000376985	0.000244208	1.5437	0.122834	0.399695
KGFLP1	-0.000139894	0.000225526	-0.620302	0.535136	0.788438
TPT1	-0.00440006	0.00166131	-2.64855	0.00815362	0.104243
LHX5	-7.88316e-05	0.000246058	-0.320379	0.748718	0.903526
GPR12	0.000279869	0.000761382	0.367581	0.713228	0.886604
BC031092	0.00045375	0.000259386	1.74932	0.0804038	0.32358
AL133009	-0.00048703	0.000315298	-1.54467	0.1226	0.399242
CCDC69	3.71903e-05	0.000537609	0.0691773	0.944856	0.980444
TMEM204	-8.41088e-05	0.000904634	-0.0929756	0.925933	0.974447
AI143882	0.000134955	0.000213137	0.633185	0.526692	0.783123
HSPA7	-0.00160015	0.00124478	-1.28548	0.198787	0.503642
MELK	-0.00158575	0.00172798	-0.917686	0.358905	0.662408
BM975708	-0.000447404	0.000251403	-1.77963	0.0753031	0.314156
TCR-alpha	0.000342189	0.000245252	1.39525	0.163109	0.457013
BU619952	3.47938e-06	0.000259759	0.0133947	0.989314	0.997091
BX102473	0.000332934	0.000224089	1.48572	0.137526	0.420691
SMAP1	-0.00129778	0.000691381	-1.87709	0.0606656	0.28358
SYNE2	0.00115473	0.0010511	1.09859	0.27209	0.58463
BQ022151	0.000233149	0.000235182	0.991358	0.321642	0.630847
BM666794	0.00077728	0.000312735	2.48542	0.0130288	0.129754
DDX39B	0.00182786	0.000827036	2.21013	0.0272202	0.190226
BX118491	0.000567332	0.000265722	2.13506	0.0328892	0.207951
GPR89B	-0.000591323	0.00103181	-0.573095	0.566651	0.806033
CR622072	-5.89157e-05	0.000937999	-0.0628099	0.949925	0.982586
AK056625	5.78497e-05	0.000234572	0.246618	0.805232	0.928451
LOC340515	0.000174752	0.000278778	0.626852	0.530834	0.78616
PKM2	0.000496191	0.00104561	0.474549	0.635165	0.846054
POTEE	0.000327702	0.000279292	1.17333	0.240817	0.552563
RPP40	-0.000575372	0.00103526	-0.555778	0.578431	0.813073
KDELC1	-0.00155693	0.00057892	-2.68936	0.00722413	0.097853
ADCY10	0.000249277	0.000260949	0.955271	0.339567	0.64536
ANAPC7	-0.000493641	0.000532714	-0.926654	0.354229	0.657715
CLEC16A	0.00110721	0.00081483	1.35882	0.174372	0.472246
AA903082	0.000461192	0.000244292	1.88787	0.0592022	0.280505
C13orf15	-0.0013959	0.00136944	-1.01932	0.308188	0.619068
MBNL1	-0.00205954	0.000890396	-2.31306	0.02083	0.165421
LSM10	-0.000923649	0.000632241	-1.46091	0.144212	0.429971
FXYD6	0.000759439	0.00104591	0.726106	0.467867	0.745374
F09070	0.000495611	0.000233425	2.12321	0.0338704	0.211196
APOBEC3H	-0.000890588	0.000678445	-1.31269	0.189453	0.491493
CR624623	0.00170677	0.00118839	1.4362	0.151116	0.439743
C9orf3	-0.0009995	0.000602717	-1.65832	0.097424	0.355766
TSSC4	0.000524956	0.000754736	0.695548	0.4868	0.758858
BP396468	3.06373e-05	0.00023029	0.133038	0.894178	0.96317
AA668234	0.000429383	0.00023853	1.80012	0.0720069	0.308576
C6orf192	-0.000384998	0.00113903	-0.338007	0.735397	0.897358
BM691906	0.000815253	0.000271409	3.00378	0.0027028	0.0579258
TUBA3C	0.000372761	0.00103722	0.359386	0.719348	0.889172
CA312752	-7.45932e-05	0.000226747	-0.328971	0.742215	0.900882
C16orf13	-0.00033475	0.00078437	-0.426775	0.669593	0.864871
ZNF282	0.00210685	0.000669148	3.14855	0.00166743	0.0443766
SEMA6B	0.00132034	0.000549977	2.40072	0.0164625	0.14673
BX102688	-0.000361223	0.00026454	-1.36548	0.172272	0.469829
B3GALNT2	-0.000787292	0.000594973	-1.32324	0.185922	0.486493
TRH	0.000698996	0.00152242	0.459135	0.646192	0.851946
LOC284009	0.000416294	0.000237183	1.75516	0.0794002	0.321346
CSPG5	-0.000919055	0.000521454	-1.76249	0.0781548	0.319419
AW518277	-3.92861e-05	0.000243267	-0.161493	0.871723	0.955476
CARS2	-0.00167112	0.000698412	-2.39274	0.0168237	0.148322
NCOA1	0.00134834	0.000807288	1.67021	0.0950489	0.351278
HMBOX1	0.000754946	0.000814908	0.926419	0.354351	0.657891
BX115950	0.000278469	0.00022228	1.25278	0.210445	0.519303
LMX1A	0.000342133	0.000362415	0.944037	0.345276	0.650436
PCDHB14	6.41762e-05	0.000264075	0.243023	0.808015	0.92919
CD365222	-0.000184834	0.00021303	-0.867647	0.385702	0.682756
DPH5	-9.25823e-05	0.000697086	-0.132813	0.894356	0.963256
ZNF268	0.00038932	0.000313872	1.24038	0.214996	0.524125
AQP9	-0.00231306	0.00142669	-1.62127	0.105133	0.3707
BG196443	-0.000779746	0.000312866	-2.49226	0.0127814	0.128524
GRP	-0.00176914	0.00261635	-0.676186	0.499008	0.766588
EIF3C	0.000220435	0.000280542	0.785746	0.432118	0.71892
CCDC150	-0.000385474	0.000248995	-1.54812	0.121767	0.397774
KDSR	-0.00203782	0.000920384	-2.2141	0.0269454	0.18931
AI806004	-0.000346917	0.000218745	-1.58595	0.112925	0.382805
SULT6B1	0.000433835	0.00027456	1.58011	0.114255	0.384709
ARHGAP17	0.00114715	0.000693242	1.65476	0.0981458	0.356885
DGAT2L6	-2.41779e-05	0.000224158	-0.107861	0.914118	0.97084
IFNA13	0.000160436	0.000234617	0.683819	0.494177	0.763911
RASA3	0.000276801	0.000467568	0.592003	0.553922	0.799119
HERV-V2	-0.000209234	0.000239579	-0.873342	0.382592	0.680987
PLOD3	-0.000254437	0.000962888	-0.264243	0.791622	0.922719
EBAG9	0.000685588	0.000878583	0.780333	0.435296	0.722353
ERGIC3	7.22686e-05	0.000840503	0.0859825	0.93149	0.97579
BU740362	0.000204174	0.000240216	0.84996	0.395459	0.691291
DA489076	0.000196455	0.000238069	0.825203	0.409365	0.700569
RHOH	-0.000296794	0.000341825	-0.868263	0.385365	0.682553
AGTR1	0.000678364	0.00277227	0.244696	0.806719	0.928779
DA853558	0.000409101	0.000241044	1.6972	0.089829	0.341971
MYOM1	0.00186252	0.000917287	2.03047	0.0424539	0.236483
NIPAL1	0.000324769	0.000668663	0.485698	0.627239	0.840643
CB119565	0.000100929	0.000633753	0.159255	0.873485	0.955876
PTPRB	0.00126595	0.00059274	2.13577	0.0328315	0.207802
AW291634	-8.99925e-05	0.000230997	-0.389584	0.69689	0.878067
SHISA5	5.67679e-05	0.000780215	0.0727594	0.942006	0.979403
ZDHHC11B	-0.00033969	0.000238444	-1.42461	0.154441	0.445107
BBS5	-0.000118252	0.000364834	-0.324127	0.745879	0.902335
APRT	-0.000544793	0.00098908	-0.550807	0.581833	0.815307
S1PR1	0.000547111	0.000867006	0.631035	0.528097	0.784101
IFNA4	-0.00103237	0.0003178	-3.2485	0.00118127	0.0368098
BG201242	-0.000235558	0.000289763	-0.812932	0.416363	0.706246
TBC1D15	-0.00149008	0.000622241	-2.3947	0.0167347	0.147985
BC036695	0.000389707	0.000242447	1.60739	0.108143	0.375811
LOC644172	0.000834838	0.000468341	1.78254	0.0748271	0.313351
RUNDC3B	-3.97309e-05	0.000754703	-0.0526444	0.958021	0.985203
OR11A1	0.000220576	0.000251841	0.875854	0.381225	0.680115
NEK10	-0.000524051	0.000586338	-0.893771	0.371563	0.672535
GCH1	-0.00128178	0.000698429	-1.83523	0.0666346	0.297273
CV327462	0.000353529	0.000230386	1.53451	0.125078	0.402094
SCUBE3	-0.00108656	0.000596412	-1.82183	0.068645	0.30254
AI580150	0.000568086	0.000215196	2.63985	0.00836496	0.105835
AI001814	0.000209044	0.000233536	0.895126	0.370838	0.671865
PHGDH	0.00103541	0.00235022	0.440561	0.659583	0.859519
ZNF483	-0.000396821	0.000280526	-1.41456	0.157368	0.449032
BX116984	-0.000754924	0.000240971	-3.13283	0.00175881	0.0455459
CWF19L1	-0.000301379	0.000598091	-0.503902	0.614391	0.834345
RABEP1	0.000573241	0.00162998	0.351685	0.725115	0.891981
BI491369	0.000560055	0.0002626	2.13273	0.0330804	0.208565
DKFZp667M2411	0.000929989	0.000393241	2.36493	0.0181377	0.154025
BX098874	0.000406641	0.000535099	0.759936	0.447391	0.731187
OR8K1	-0.00012264	0.000244195	-0.502221	0.615573	0.834772
MGC57346	0.00054898	0.000904429	0.606991	0.543933	0.792831
MORC3	-0.000773712	0.000639395	-1.21007	0.226409	0.537262
CAND1	-0.00154651	0.000648423	-2.38504	0.0171791	0.149668
AI470780	-0.000175574	0.0002475	-0.70939	0.478173	0.752235
SYT14L	0.000220949	0.000262923	0.840354	0.40082	0.695495
AA688078	0.000411189	0.000315813	1.302	0.193079	0.496174
RP1-177G6.2	0.00049512	0.000250381	1.97747	0.0481394	0.253142
AI051664	0.000245432	0.000219666	1.1173	0.264015	0.576997
CD163L1	-0.000450097	0.00190436	-0.23635	0.813188	0.931268
DLGAP5	-0.00155599	0.00107876	-1.44239	0.149364	0.437583
KLHL11	-9.77031e-05	0.000269616	-0.362379	0.717111	0.888568
MRGPRF	0.0013069	0.000676508	1.93183	0.0535359	0.265967
ZBTB7A	0.000241169	0.000419	0.575582	0.564969	0.804946
BX105859	-0.00054999	0.000216531	-2.54	0.0111676	0.120593
AF339811	0.000583318	0.00024716	2.36008	0.018376	0.15476
BU633077	0.000101341	0.000306548	0.330588	0.740993	0.900261
HSFY1	0.000302517	0.000243543	1.24215	0.214342	0.523392
IL1R1	-0.00203435	0.000638437	-3.18645	0.00146468	0.0414134
CTSB	0.0018291	0.00118951	1.53769	0.124297	0.401415
PPM1F	0.0021085	0.00106942	1.97162	0.0488036	0.254463
AI608858	0.000194596	0.000262392	0.741623	0.458412	0.739577
LOC100507470	-0.00118085	0.000291565	-4.05004	5.33557e-05	0.00896216
BX110903	0.000167619	0.000236345	0.709216	0.478281	0.752356
GEMIN6	-0.000719812	0.000720871	-0.998532	0.318154	0.628038
AK001020	0.00168993	0.00128091	1.31931	0.18723	0.488325
AK022085	0.00298717	0.00100832	2.96251	0.00309089	0.0619719
PMEPA1	0.00142723	0.00155892	0.915529	0.360035	0.663162
AI051233	-0.000182213	0.000218084	-0.835518	0.403536	0.696809
ZNF658B	-0.000165538	0.000304468	-0.543695	0.586718	0.818365
CABIN1	0.00241093	0.000740096	3.25759	0.00114428	0.0361659
BM686390	-0.000348004	0.000308371	-1.12852	0.259247	0.57217
FBXO42	-0.000231735	0.000536036	-0.432311	0.665566	0.862987
BQ721086	0.000347962	0.000240596	1.44625	0.148279	0.435994
AW512131	0.000314482	0.000242812	1.29517	0.195427	0.499133
RNF216L	0.00156188	0.000449582	3.47407	0.000524624	0.0250667
AL043551	0.000210823	0.000236867	0.890049	0.373557	0.67386
MEOX2	-0.000317607	0.00047743	-0.665244	0.505979	0.770895
SOX1	0.000112752	0.000238876	0.472012	0.636975	0.846826
NHEDC2	-0.000396255	0.000579756	-0.683486	0.494387	0.76403
OR5AK2	-7.98568e-06	0.0002181	-0.0366148	0.970796	0.989249
SH3BP5L	-0.000660574	0.00087218	-0.757382	0.448919	0.732359
TCF7	5.03561e-05	0.000289688	0.173829	0.862019	0.950472
GFRAL	-0.000485299	0.000233657	-2.07697	0.0379445	0.223557
FAM176A	0.000157599	0.00105283	0.149691	0.881025	0.957873
PHC3	-0.000670229	0.000447451	-1.49788	0.134337	0.416533
APOB	-0.00021439	0.000263175	-0.81463	0.415391	0.705284
SCAND1	0.00161611	0.000862944	1.87279	0.0612577	0.284939
AA992213	0.00025196	0.000235525	1.06978	0.284859	0.597987
ACCN1	0.000970838	0.000989419	0.98122	0.326615	0.634646
SLC10A6	-6.50037e-05	0.000243515	-0.266939	0.789546	0.921616
ANXA3	-0.00151007	0.00108807	-1.38784	0.165357	0.460548
BM801739	-0.000290977	0.000253655	-1.14714	0.251476	0.564061
LRP11	-0.00282517	0.00100596	-2.80843	0.00503142	0.0806616
AK125467	0.00011408	0.000238184	0.478958	0.632026	0.844272
DHX36	-0.00161116	0.000653684	-2.46474	0.013803	0.133792
GUCY1B2	0.00122052	0.00100778	1.2111	0.226014	0.536794
TM6SF1	-0.00121978	0.000847951	-1.43851	0.150462	0.438944
LAS1L	0.000662383	0.000692102	0.95706	0.338664	0.644732
SSTR1	-0.000240291	0.000287265	-0.836481	0.402994	0.696317
AK094945	0.000264378	0.000246796	1.07124	0.284203	0.597229
ANKRD37	-0.00254519	0.0012332	-2.06389	0.039169	0.226661
SULT1A4	0.000484964	0.000280031	1.73182	0.0834741	0.329787
OAS2	-0.0023862	0.00123767	-1.92798	0.0540126	0.267082
PAIP2	-0.000756013	0.00111088	-0.680553	0.496241	0.765372
DGCR14	0.000700705	0.000484883	1.4451	0.148602	0.436227
SGTA	0.000133997	0.000604377	0.221712	0.824563	0.935217
ZACN	-0.00036596	0.000249321	-1.46783	0.142324	0.427849
BU686130	-0.000192926	0.000225098	-0.857077	0.391515	0.688244
RAB39B	-5.10789e-05	0.000261024	-0.195686	0.844877	0.943277
C15orf41	0.000233837	0.000538152	0.434518	0.663964	0.862435
GOSR1	0.00164501	0.000550432	2.98858	0.00284029	0.0594691
CEP135	0.00133087	0.000604477	2.20169	0.0278124	0.191829
CPSF6	0.000117522	0.000382968	0.306871	0.758977	0.907886
ECE1	-0.000228335	0.000461349	-0.49493	0.620709	0.836868
GABPA	0.00027412	0.000591781	0.463212	0.643268	0.850293
AK095968	-0.000108466	0.000237852	-0.456023	0.648428	0.852704
BX647243	-0.000232962	0.000244618	-0.95235	0.341046	0.64669
AI015014	0.000177904	0.00023723	0.749919	0.4534	0.735632
AI220161	-0.000848606	0.000302801	-2.80252	0.00512411	0.0813577
BM563321	0.000650612	0.00022627	2.87537	0.00408236	0.072034
AI346907	0.000479335	0.000209467	2.28836	0.0222307	0.171647
AX746596	0.000793405	0.000438141	1.81084	0.07033	0.305927
TMEM8A	-7.1708e-06	0.000870309	-0.00823937	0.993427	0.998773
PITHD1	-0.00194321	0.00094813	-2.04952	0.040554	0.230677
RFX2	0.000368963	0.000507716	0.726711	0.467496	0.745285
BX105524	0.000380273	0.000234844	1.61926	0.105565	0.371361
KRT84	-1.40568e-05	0.000258729	-0.0543302	0.956678	0.984837
AK311398	-0.000214758	0.000286514	-0.749554	0.45362	0.735753
SLC7A5	0.00541776	0.00236033	2.29534	0.0218266	0.169933
CD517297	-8.70671e-05	0.000246131	-0.353742	0.723573	0.891331
UBE2N	-0.000946721	0.000746746	-1.2678	0.205033	0.512319
BE858809	0.000130023	0.000238495	0.545183	0.585694	0.817696
HLA-DRA	-0.00421438	0.00186051	-2.26518	0.0236187	0.177513
GLYATL2	0.00143207	0.00279762	0.511888	0.608792	0.830862
MUM1L1	0.00079202	0.000909486	0.870843	0.383954	0.68196
ZNF230	-0.000176899	0.000354685	-0.49875	0.618016	0.83563
ASB17	-0.000139062	0.000236589	-0.587781	0.556752	0.801024
AKAP14	8.96577e-05	0.000426151	0.21039	0.833387	0.93862
OBFC2B	0.00113919	0.000730417	1.55964	0.119018	0.393603
MEGF10	0.000146079	0.00113937	0.128211	0.897996	0.964175
DB350157	-0.000241606	0.000251819	-0.959442	0.337463	0.643716
RFNG	0.000409052	0.000422076	0.969144	0.332602	0.639741
AI277451	0.000384939	0.000279385	1.37781	0.168432	0.464399
MOAP1	0.000918557	0.00103836	0.884625	0.376476	0.675897
ZNF311	0.000214922	0.00081618	0.263327	0.792328	0.922988
AK125440	0.0004901	0.000653831	0.749582	0.453603	0.735753
SLMAP	-0.000580836	0.000693969	-0.836978	0.402715	0.696089
TPO	0.000485163	0.000282051	1.72012	0.0855796	0.333632
ACTR8	0.000291881	0.000427376	0.682962	0.494718	0.764234
GADL1	0.000181724	0.000241387	0.752833	0.451648	0.73504
CCAR1	-0.000877394	0.000505506	-1.73567	0.0827904	0.328975
CRNKL1	0.000419856	0.000674823	0.622173	0.533906	0.787878
TRAT1	-0.000773931	0.000811716	-0.95345	0.340488	0.645991
AP4E1	0.000178646	0.000542726	0.329164	0.74207	0.900882
CHST10	0.000476629	0.00101733	0.468511	0.639476	0.848346
AI344019	0.000600742	0.000242186	2.48049	0.0132098	0.130892
FRAS1	0.00225429	0.00133929	1.6832	0.0925085	0.346967
BX108587	1.22866e-06	0.000230238	0.00533649	0.995743	0.99894
GBAS	-0.000889163	0.000863566	-1.02964	0.303316	0.614499
AX748125	0.000430683	0.000237084	1.81658	0.0694451	0.304308
BQ899003	0.000649481	0.000233417	2.78249	0.0054499	0.083524
LOC100134259	1.49564e-05	0.000348232	0.0429495	0.965747	0.987286
BAALC	0.000475135	0.000952227	0.498973	0.617859	0.83563
AK128708	-0.000192817	0.000330629	-0.583182	0.559843	0.802155
ACTN4	0.00275655	0.000931795	2.95832	0.00313309	0.0623242
AI150015	7.55436e-05	0.000219284	0.344501	0.730509	0.894974
RCHY1	0.000420444	0.000460145	0.913721	0.360984	0.663894
RAG2	-0.000744795	0.000232278	-3.20649	0.00136697	0.0399403
VPS41	-0.000440736	0.00058033	-0.759458	0.447677	0.731411
CRISPLD1	0.00168516	0.00152362	1.10603	0.268861	0.58164
MATN4	0.000453615	0.000270687	1.67579	0.0939499	0.349951
SGSM3	-0.000342679	0.000616504	-0.555842	0.578387	0.813073
SH2D3C	0.00266239	0.00102847	2.58869	0.0097108	0.112629
AK127804	0.000871144	0.000508694	1.71251	0.0869724	0.336617
RNASE9	0.000194507	0.000242599	0.801762	0.422795	0.711884
RPRD1A	-0.000425088	0.00100093	-0.424693	0.671111	0.865931
BF027154	-0.000261149	0.000249666	-1.04599	0.295703	0.606999
PCDHA2	0.000811529	0.000522065	1.55446	0.120248	0.395478
NR2C1	-0.00176955	0.000664154	-2.66437	0.00778134	0.101453
PIP4K2B	0.000548957	0.000769981	0.712949	0.475969	0.750475
GCK	0.000297267	0.000308769	0.962748	0.335802	0.642257
BX094716	-0.000334736	0.000397052	-0.843054	0.399309	0.694431
MMD2	6.59451e-05	0.000234871	0.280772	0.778917	0.916497
GPER	0.00180922	0.00172331	1.04985	0.293926	0.605495
HIAT1	-0.000917647	0.000810955	-1.13156	0.257967	0.571023
BM987718	0.000690654	0.000232073	2.97602	0.0029586	0.0605842
STRA13	0.000552086	0.00109079	0.506135	0.612823	0.833093
AIFM2	-6.47958e-05	0.000496162	-0.130594	0.896111	0.963611
GTF3A	0.00078594	0.000778859	1.00909	0.313064	0.623213
NCOR1	0.000697795	0.000747697	0.93326	0.35081	0.655261
NMBR	8.19743e-05	0.000323564	0.253348	0.800028	0.925692
DNAL4	0.000425664	0.000824902	0.516017	0.605905	0.829397
IL33	0.00271378	0.0014038	1.93317	0.05337	0.265582
TMEFF2	1.58758e-05	0.000331363	0.0479107	0.961793	0.986011
COL4A5	0.000215223	0.00208622	0.103164	0.917844	0.972039
AGXT	0.000563687	0.000444464	1.26824	0.204875	0.512298
IL1RAPL2	0.00050995	0.000255698	1.99434	0.0462633	0.24755
AK097585	-0.000291891	0.000238612	-1.22328	0.221381	0.531279
TRABD	0.000849799	0.000937448	0.906503	0.36479	0.666256
SLC25A16	-0.000968109	0.000420438	-2.30262	0.0214125	0.168316
AK130049	-0.000824142	0.00127459	-0.646594	0.517976	0.777503
HOXB1	-0.000593818	0.000309798	-1.91679	0.0554206	0.271886
DB329768	0.000767024	0.000231903	3.30752	0.00095958	0.0331324
OR4P4	-9.63017e-05	0.000266425	-0.361458	0.717799	0.888839
DKFZp666C094	0.00107275	0.000601258	1.78417	0.0745628	0.312935
LAMTOR1	0.000301942	0.000836611	0.360911	0.718208	0.888924
C3orf65	0.000553026	0.00030682	1.80245	0.0716405	0.307944
DGCR8	0.00217701	0.000772684	2.81747	0.0048926	0.0792179
BF507608	0.000348242	0.000226217	1.53942	0.123876	0.400839
KERA	0.000250345	0.000958666	0.261139	0.794015	0.923426
LZTR1	0.000935332	0.000810893	1.15346	0.248873	0.560857
THSD1	0.000898163	0.000377844	2.37707	0.0175534	0.151574
KIAA1409	0.000414108	0.000277959	1.48982	0.136445	0.419326
POM121L2	0.000402881	0.000235528	1.71054	0.0873362	0.337263
BF476099	-0.00059644	0.000228021	-2.61572	0.00897752	0.109154
ARHGAP11A	0.00028577	0.000370503	0.771304	0.440627	0.72645
PRPSAP2	0.000390908	0.000748029	0.522583	0.601328	0.8269
EBNA1BP2	-0.000668903	0.000786281	-0.850717	0.395038	0.691235
BU742571	0.000399941	0.000229525	1.74247	0.0815949	0.326219
KIAA0889	0.00177056	0.001144	1.54769	0.121871	0.397931
GDAP1L1	-1.08833e-05	0.000272255	-0.0399746	0.968118	0.988709
PROCR	-0.000959904	0.000662896	-1.44805	0.147776	0.435112
PITPNM3	-0.000172606	0.000225361	-0.765909	0.443829	0.728571
FAM124B	0.00051428	0.000532123	0.966468	0.333939	0.640439
AK123312	0.000353296	0.000225295	1.56815	0.11702	0.389822
BG107423	0.000350808	0.000220903	1.58806	0.112446	0.381947
LOC595101	0.00101472	0.000346994	2.92431	0.0034949	0.0666462
SNTN	0.000173575	0.000319482	0.543302	0.586988	0.818511
BX112805	-0.000286481	0.000235074	-1.21869	0.223121	0.533721
AW451093	0.000327462	0.000216302	1.51392	0.130221	0.409753
TEX12	-0.000212725	0.000272653	-0.780204	0.435372	0.722353
BE173449	0.000269826	0.000221868	1.21616	0.224082	0.534551
GPR81	0.000235053	0.000402229	0.584376	0.559039	0.801912
FAM113A	0.000755826	0.000821654	0.919884	0.357755	0.661714
DB344999	0.000321932	0.000273857	1.17555	0.23993	0.551723
RNF185	0.000579439	0.000511678	1.13243	0.257603	0.570765
FAM125A	-0.00025574	0.000785993	-0.325372	0.744937	0.902003
SENP5	-0.000542847	0.00060543	-0.89663	0.370035	0.671208
CDCA4	0.000928778	0.000880656	1.05464	0.291729	0.603365
TTC3	0.00142509	0.000918149	1.55214	0.120803	0.396373
SGMS1	-2.29274e-05	0.000418915	-0.0547303	0.956359	0.984802
TMEM117	-0.00279005	0.000615879	-4.53019	6.27537e-06	0.00345306
BF513644	-7.10048e-05	0.00022912	-0.309902	0.756671	0.907097
CR626046	8.27979e-05	0.000229164	0.361304	0.717914	0.888839
AI589879	0.000184626	0.000218581	0.844659	0.398412	0.693554
BX110351	0.000163333	0.000230335	0.709109	0.478348	0.752383
TRIM5	-0.000241651	0.000836664	-0.288826	0.772747	0.914023
FOXD4	0.00109378	0.000752555	1.45342	0.14628	0.433063
SHH	7.1231e-05	0.000287094	0.24811	0.804077	0.927866
RNPS1	0.00212672	0.00109254	1.94658	0.0517383	0.261243
AV654273	2.57143e-05	0.000227116	0.113221	0.909868	0.968939
ZBTB49	-0.000124535	0.000422765	-0.294574	0.768353	0.912457
KRTCAP3	-0.000428632	0.00109736	-0.390604	0.696136	0.87778
HRK	-0.000709387	0.000926691	-0.765506	0.444069	0.728643
QSOX2	0.00146946	0.00071444	2.0568	0.039848	0.228668
TNMD	0.00102026	0.000978117	1.04309	0.297047	0.608425
AOC3	0.000288675	0.000242495	1.19044	0.234029	0.546051
EIF2C2	0.00489756	0.00159452	3.0715	0.00216138	0.0514882
SNPH	-0.000926897	0.000550505	-1.68372	0.0924068	0.346746
CD299155	0.00104687	0.000362472	2.88815	0.00392094	0.070986
TMPRSS7	-0.000370324	0.00050696	-0.730479	0.465191	0.743889
KRTAP2-2	7.02222e-05	0.000314842	0.22304	0.82353	0.93482
MYSM1	-0.00107699	0.000271076	-3.97301	7.37332e-05	0.010094
AI476190	0.000289703	0.000232085	1.24826	0.212095	0.520852
EYA3	-0.000152011	0.000571468	-0.266001	0.790269	0.922035
DB337475	-0.000758332	0.000259221	-2.92542	0.00348244	0.0665048
LEUTX	0.000106767	0.000239306	0.446153	0.65554	0.856621
KY	-7.40602e-05	0.000471112	-0.157203	0.875102	0.956555
FGF2	0.00139493	0.000778703	1.79135	0.0734029	0.310751
LOC646851	-0.000496188	0.00023566	-2.10552	0.0353823	0.216322
AARS	0.000440143	0.000942492	0.466999	0.640556	0.84882
DB337375	-0.00167283	0.000357341	-4.68132	3.06081e-06	0.00276244
SLC1A7	0.000160486	0.000396142	0.405121	0.685436	0.873056
AI251369	0.000692982	0.000307179	2.25595	0.0241917	0.179771
AK125985	0.000861092	0.000414926	2.07529	0.0380999	0.223728
SLC6A15	-0.000711069	0.000566876	-1.25436	0.209871	0.518459
SRSF10	0.00155317	0.000835435	1.85912	0.0631714	0.289789
JPH3	-0.00119943	0.000772461	-1.55273	0.120661	0.396101
ST7OT4	0.000147333	0.000230519	0.639138	0.522814	0.780636
IAPP	-0.000171613	0.000254598	-0.674056	0.500361	0.767058
HIST1H2BD	-0.00142157	0.00216654	-0.656146	0.511813	0.774409
POLD1	0.000766129	0.000777308	0.985619	0.324451	0.632954
DNASE1L3	0.00113985	0.00101934	1.11822	0.263621	0.576446
KRTDAP	0.000703034	0.000853868	0.823351	0.410416	0.701235
DB163269	0.000184047	0.000230088	0.799897	0.423875	0.712589
C6orf72	-0.000295773	0.000802738	-0.368454	0.712577	0.886194
ASTN2	-0.000515363	0.00139286	-0.370004	0.711422	0.885443
PFDN2	-0.00020654	0.000393363	-0.525062	0.599604	0.826128
AI801879	0.000814889	0.000589459	1.38244	0.167007	0.463178
GAS1	-0.00130905	0.00196475	-0.666269	0.505324	0.770282
BRAT1	0.00103126	0.000822914	1.25318	0.2103	0.519166
MPPE1	-0.000805134	0.000738655	-1.09	0.275857	0.58826
AI654351	-0.000270541	0.000278195	-0.972488	0.330937	0.638349
H06554	-0.000317355	0.000223464	-1.42016	0.155731	0.447107
GUCY1B3	0.00103367	0.000517455	1.99761	0.0459073	0.246348
KLF6	-0.00183884	0.00131411	-1.39931	0.161892	0.455382
CN430296	3.24095e-05	0.000309664	0.10466	0.916657	0.971844
KIT	0.000753962	0.00194998	0.38665	0.69906	0.879074
AI927191	9.37428e-05	0.000235932	0.39733	0.691171	0.875387
LHFPL2	-0.00260855	0.00107375	-2.42938	0.015221	0.139712
RIPK3	0.00105301	0.000792911	1.32803	0.184334	0.484714
H88908	0.000408217	0.000233763	1.74629	0.080929	0.324842
DB336657	-1.58413e-05	0.00027111	-0.0584311	0.953412	0.983729
TMEM11	-0.00153852	0.000756745	-2.03307	0.04219	0.235599
BF526556	0.000212998	0.000235584	0.904131	0.366046	0.667373
AA399560	-1.63207e-05	0.000226699	-0.0719929	0.942615	0.9796
MAP9	8.81109e-05	0.000345601	0.25495	0.798791	0.925227
RIOK3	0.000132527	0.000823714	0.160889	0.872198	0.955491
AW263918	0.000217244	0.000238702	0.910104	0.362888	0.665035
INSIG1	0.00162474	0.00136126	1.19356	0.232807	0.54507
TEX28	0.000577844	0.000301348	1.91753	0.0553269	0.271542
NKAP	-0.00130329	0.00048988	-2.66042	0.00787269	0.102207
C6orf1	-3.25215e-05	0.000773399	-0.0420501	0.966463	0.987785
RABGAP1L	-0.00220911	0.000586161	-3.76878	0.000169271	0.0141571
C9orf84	0.000381017	0.000287239	1.32648	0.184847	0.485516
CD237917	0.000356269	0.000248197	1.43543	0.151337	0.440147
BX093007	-0.000492229	0.000252024	-1.9531	0.0509604	0.259737
AK096522	9.93097e-05	0.000352409	0.281802	0.778127	0.91601
TROVE2	0.000334786	0.000851176	0.393321	0.694128	0.876854
NAV3	0.000266291	0.00105	0.25361	0.799826	0.925634
BF515487	-0.000197395	0.000291376	-0.677458	0.498201	0.766183
PNRC2	-0.00158044	0.000859788	-1.83817	0.0661996	0.296564
LOC400043	0.00210568	0.00124447	1.69203	0.0908116	0.343987
CRMP1	-0.00032145	0.00129672	-0.247894	0.804244	0.927971
BG195167	0.000215549	0.000231918	0.929417	0.352796	0.656806
KRTAP27-1	0.000371991	0.000275927	1.34815	0.177777	0.475791
AW439988	0.000309251	0.000236618	1.30696	0.19139	0.493106
KLRC2	0.000167217	0.000222262	0.752343	0.451942	0.735115
PPP3R2	-0.000297293	0.000230369	-1.29051	0.197037	0.501099
RHOBTB1	-0.00111944	0.000616966	-1.81443	0.0697753	0.30482
REPS1	0.00074437	0.000333321	2.23319	0.0256573	0.185195
PCDH7	-0.000926618	0.00119223	-0.777213	0.437134	0.723795
ZNF138	-0.00111562	0.000649889	-1.71664	0.0862155	0.335072
BQ006833	0.000491729	0.000230756	2.13094	0.0332273	0.209192
GIN1	-0.00112392	0.000581679	-1.9322	0.0534894	0.265843
VIP	5.05493e-05	0.00037001	0.136616	0.891349	0.962119
AI887987	-0.000534381	0.000294443	-1.81489	0.0697058	0.304625
AMPH	0.00213789	0.00151458	1.41154	0.158255	0.450404
BF507774	0.000222332	0.000222934	0.997298	0.318752	0.62819
SDHA	0.00139903	0.000940609	1.48736	0.137092	0.420157
ITPA	0.000180027	0.000638838	0.281805	0.778125	0.91601
FLJ44054	-2.98357e-05	0.00025417	-0.117385	0.906568	0.967556
SRR	-0.000975885	0.000618586	-1.57761	0.11483	0.385529
BX090375	1.36015e-05	0.000237414	0.05729	0.95432	0.984113
AI073507	-0.000703687	0.000261341	-2.69261	0.00715453	0.0972888
BQ006477	5.90872e-05	0.00023287	0.253735	0.799729	0.925634
SRGN	-0.00393201	0.00214021	-1.83721	0.0663422	0.296792
BEGAIN	0.00109206	0.000460446	2.37174	0.017808	0.152583
BX091805	0.000174849	0.000227547	0.768408	0.442345	0.727331
BM991113	0.000598979	0.000242061	2.4745	0.0134328	0.131873
MUC2	-0.000701998	0.00113233	-0.619957	0.535363	0.788438
AW298632	0.000308052	0.000222168	1.38657	0.165743	0.461136
FEZ2	-0.0016146	0.0009035	-1.78705	0.0740957	0.311983
BX537950	-0.000528401	0.000235049	-2.24805	0.0246924	0.181729
CR748447	0.00102331	0.000384056	2.66448	0.00777865	0.101453
CA314627	0.000765568	0.00025731	2.97528	0.00296574	0.0606285
KCNS2	0.000483692	0.000253269	1.9098	0.0563164	0.274246
RGS14	-0.000131551	0.000445127	-0.295537	0.767618	0.911965
SNX19	-0.000617388	0.000509306	-1.21221	0.225588	0.53631
ADNP	-0.00230433	0.000833058	-2.76611	0.00573019	0.0858754
CTDSPL2	-0.00118309	0.00048689	-2.4299	0.0151991	0.13971
C2orf27B	-0.000911166	0.000315932	-2.88406	0.00397194	0.0713016
HEBP1	-0.000621394	0.00131234	-0.473501	0.635912	0.846448
GRTP1	7.47298e-06	0.00122	0.00612537	0.995113	0.998914
ZNF160	0.00205362	0.000457662	4.48719	7.66798e-06	0.00359333
KRTAP10-2	-9.915e-05	0.000287381	-0.345012	0.730125	0.89466
BM679513	-5.9634e-06	0.000230842	-0.0258332	0.979393	0.992797
COASY	0.00159277	0.000998834	1.59462	0.11097	0.380464
MKRN2	-0.000432712	0.000608711	-0.710866	0.477258	0.751475
AJ292264	0.000561303	0.000303731	1.84803	0.0647602	0.293105
SLC25A19	-0.00012676	0.00110211	-0.115015	0.908446	0.968119
DDIT4L	3.84474e-05	0.0013818	0.0278242	0.977805	0.99239
BE439556	-0.000173575	0.00024202	-0.717194	0.473346	0.749152
BC027486	0.000129396	0.000223805	0.578163	0.563226	0.803759
AI693528	-0.000241459	0.000254361	-0.949276	0.342606	0.647871
B3GNT2	-0.000458559	0.000997579	-0.459672	0.645807	0.851946
AW663517	0.000177952	0.000241489	0.736894	0.461281	0.741554
TMEM80	0.00169251	0.000845595	2.00155	0.0454807	0.245139
SPATA7	-0.000455576	0.000747039	-0.609843	0.542042	0.79195
BF739944	0.000276123	0.000235144	1.17427	0.24044	0.552218
LOC440905	-0.00169288	0.00236063	-0.717131	0.473385	0.749152
DA271864	0.000105841	0.000281494	0.375999	0.706962	0.883448
TMEM51	-0.00204633	0.000967449	-2.11518	0.0345504	0.213415
BM674570	-0.000112361	0.000230869	-0.486687	0.626539	0.840207
DECR2	-0.00152196	0.0012186	-1.24894	0.211849	0.520828
ZNF2	0.000396317	0.000416846	0.950752	0.341857	0.64711
OR1N1	0.000283817	0.000284557	0.997398	0.318704	0.62819
AK056311	0.000323285	0.000241186	1.3404	0.180284	0.478903
BX110547	-0.000627267	0.000258265	-2.42877	0.0152463	0.139775
SLC35A4	2.02781e-06	0.000630116	0.00321815	0.997433	0.999626
CR625631	-0.000500669	0.000306745	-1.6322	0.102811	0.366164
HCRT	0.000360289	0.000264177	1.36382	0.172794	0.470516
BC043219	0.000195443	0.000253638	0.770558	0.441069	0.726656
IFITM5	0.000546763	0.000336463	1.62503	0.104329	0.369166
FADS2	-0.000253143	0.00092804	-0.272771	0.78506	0.919618
G6PC3	-0.000126272	0.00106105	-0.119006	0.905284	0.967033
LOC283116	-0.000363397	0.000225867	-1.60889	0.107813	0.375204
IDO1	-0.00410235	0.00175717	-2.33464	0.0196703	0.160265
SPTB	-0.000129986	0.000272855	-0.476394	0.633851	0.845504
C6orf174	0.000111013	0.000254585	0.436056	0.662848	0.861776
BX093206	0.000846339	0.00109393	0.773667	0.439228	0.725192
CNOT3	0.00235626	0.000713306	3.30329	0.000974072	0.0331671
NRBF2	-0.00135148	0.00088978	-1.51889	0.128964	0.407903
KCNRG	-0.000225145	0.00043099	-0.522391	0.601462	0.826925
MGC26484	0.000160401	0.000284478	0.563843	0.57293	0.8093
C9orf82	-0.00145896	0.000579256	-2.51867	0.0118648	0.124407
TRRAP	0.000861356	0.000776346	1.1095	0.267361	0.58025
NOP16	0.00010391	0.000787793	0.1319	0.895078	0.963499
AW450793	0.000164089	0.000221922	0.739398	0.45976	0.740381
SPANXD	0.000103827	0.0011335	0.0915987	0.927027	0.974447
AI125253	-0.000213358	0.000229473	-0.929774	0.352611	0.656707
CFH	-0.000755121	0.00148607	-0.508133	0.611422	0.832575
BX091227	-0.000531121	0.000259554	-2.04628	0.0408717	0.231835
PRAMEF10	0.00041015	0.000258194	1.58854	0.112339	0.381902
PRSS30P	-0.000278904	0.000494762	-0.563713	0.573019	0.8093
AW300122	-5.01827e-06	0.000249236	-0.0201346	0.983938	0.994809
AXDND1	-0.000246953	0.000377606	-0.653997	0.513196	0.775394
BG566739	0.000154609	0.000247873	0.623743	0.532874	0.7871
AA994541	-0.000154264	0.000253658	-0.608158	0.543158	0.792528
BQ128203	-3.8516e-05	0.000430115	-0.089548	0.928656	0.974695
LACRT	-0.000391552	0.000600298	-0.652262	0.514314	0.776074
SLC36A4	0.000952064	0.000938873	1.01405	0.310694	0.621017
BX103254	0.000353529	0.000300782	1.17537	0.240001	0.551731
RPL27A	-0.00146859	0.000829487	-1.77048	0.0768136	0.316469
CHORDC1	-0.00178171	0.000807336	-2.20691	0.0274449	0.190861
PPPDE2	-0.000744161	0.000935462	-0.795501	0.426426	0.714021
SPSB2	-0.000268939	0.000831569	-0.323412	0.746421	0.902445
NEBL	-0.00262654	0.0012077	-2.17484	0.0297704	0.198332
TTLL3	0.000238492	0.000289143	0.824822	0.409581	0.700682
RPL23	-0.00356831	0.00171762	-2.07748	0.0378975	0.223394
ZFYVE21	-0.00213475	0.000934674	-2.28395	0.0224891	0.172824
CCL15	0.00483716	0.00217588	2.22308	0.0263327	0.187337
SLC31A1	0.000737988	0.000967629	0.762677	0.445755	0.729788
HCN4	0.000692006	0.000376047	1.84021	0.0659	0.295675
BX115682	0.000343061	0.000238285	1.43971	0.150122	0.438578
GAL3ST2	-0.000163929	0.000376444	-0.435466	0.663276	0.862084
AK001919	0.000271732	0.000238454	1.13956	0.254621	0.567615
RBM28	-0.000342565	0.000653441	-0.524247	0.60017	0.826362
AI890346	-0.000616913	0.000260427	-2.36885	0.0179474	0.153226
KIAA0195	0.003346	0.000965709	3.46482	0.000542879	0.0254254
SRSF6	0.00142993	0.00113873	1.25572	0.209377	0.517928
IMAA	-0.00244386	0.000939179	-2.60212	0.00933999	0.110538
CEP170	0.000361403	0.00034238	1.05556	0.291309	0.603031
RFXAP	5.51363e-05	0.000300918	0.183227	0.85464	0.947406
AI221087	0.000171225	0.000246302	0.695184	0.487028	0.758858
AW514448	-0.000115242	0.000226355	-0.509122	0.610729	0.831869
CSNK2A1	0.00220568	0.000844372	2.61221	0.00906978	0.10925
SRSF1	-0.00047474	0.000665976	-0.712849	0.47603	0.750475
LOC100129407	-0.000122967	0.000241548	-0.509079	0.610759	0.831869
BAMBI	0.000547457	0.00298947	0.183128	0.854718	0.947448
C21orf84	-0.000360673	0.000219268	-1.6449	0.100164	0.360797
U85991	0.000939431	0.000537839	1.74668	0.0808617	0.32478
CACNG5	0.000238635	0.000254966	0.935946	0.349425	0.653588
AA631767	-0.000647458	0.000277596	-2.33237	0.0197895	0.160944
LIFR	-4.68453e-05	0.000589009	-0.0795323	0.936618	0.977578
AY742823	0.000114785	0.000234619	0.48924	0.624731	0.839007
XRCC6	-0.0023261	0.000904506	-2.57168	0.0101994	0.115653
APBA1	0.000421547	0.000233185	1.80778	0.0708055	0.306595
D60364	3.57918e-07	0.000221004	0.00161951	0.998708	0.999951
BC036630	0.000127932	0.000245515	0.521077	0.602376	0.827372
ACADM	-0.00142502	0.0012508	-1.13928	0.254735	0.567763
AK300387	0.000131422	0.000236324	0.556111	0.578203	0.81301
SCMH1	0.00133334	0.000826129	1.61396	0.106708	0.373483
TMCO4	2.72526e-05	0.000517638	0.052648	0.958018	0.985203
ZNF717	0.00122067	0.000470427	2.5948	0.00954044	0.111728
SEMA3B	0.000862136	0.00120779	0.713815	0.475433	0.750444
FAM187B	-2.22059e-05	0.000215631	-0.102981	0.917989	0.972062
MRPL14	-0.000874284	0.000819877	-1.06636	0.286402	0.598881
MYCN	0.00103018	0.00136445	0.75501	0.450341	0.733795
NLN	-0.000574383	0.000547739	-1.04864	0.294482	0.605717
LY75	-0.000395835	0.000320098	-1.2366	0.216394	0.525499
CHD4	0.00100581	0.000762032	1.31991	0.18703	0.488118
NRBP1	-0.000289809	0.000594803	-0.487235	0.626151	0.839877
SHROOM4	0.000565733	0.000412145	1.37266	0.170028	0.466371
RYR3	0.000916709	0.000520621	1.7608	0.0784398	0.319902
CTNNBIP1	-8.13755e-05	0.000911605	-0.0892662	0.92888	0.97473
TAF7	-0.00233064	0.000971662	-2.39862	0.0165572	0.14718
LOC389333	0.000328758	0.000225578	1.4574	0.145178	0.431374
CK430712	-6.29168e-06	0.000246203	-0.0255548	0.979615	0.992857
NIPSNAP3B	9.29413e-05	0.00032162	0.288978	0.772631	0.914023
BQ448415	-0.000490686	0.000259629	-1.88995	0.0589233	0.279728
HOXB9	-6.78518e-05	0.000225496	-0.300901	0.763525	0.910342
NPTN	-0.00414028	0.00133753	-3.09546	0.00199496	0.0490446
NDUFAF4	-0.00226773	0.000949028	-2.38953	0.0169711	0.148875
CABP1	0.000441785	0.000260941	1.69305	0.0906176	0.343743
BX117393	0.00033644	0.000230906	1.45704	0.145277	0.431561
NLRX1	0.000770669	0.000722178	1.06715	0.286048	0.598646
NCRNA00111	-0.000403823	0.000224832	-1.79611	0.0726431	0.309567
AL044207	-0.0005211	0.000241808	-2.15502	0.0312913	0.203729
ZNF211	0.000492262	0.000778056	0.632682	0.527021	0.78341
TEX264	0.000897558	0.000791924	1.13339	0.2572	0.570235
BX088780	-0.000511902	0.000231353	-2.21265	0.0270454	0.189652
KCTD1	-0.000174356	0.000718653	-0.242615	0.808331	0.929329
ENGASE	0.00193839	0.000584167	3.31821	0.00092379	0.0324553
BC039367	-0.00020293	0.000297794	-0.681445	0.495676	0.765004
GLT8D1	-0.00135766	0.00065874	-2.06099	0.0394458	0.227507
ABCA3	-0.00205115	0.00162014	-1.26603	0.205662	0.513009
TOR3A	-0.00309279	0.000925282	-3.34254	0.000846964	0.0312709
TRIP10	0.00142947	0.000885277	1.61472	0.106544	0.373241
MIAT	0.000345276	0.000586394	0.588811	0.556061	0.800681
DB034608	-8.78718e-05	0.000256925	-0.342014	0.73238	0.895846
KRT81	-0.00169898	0.00328001	-0.517982	0.604534	0.828539
SPAG8	0.000749297	0.000590984	1.26788	0.205003	0.512319
CK299152	0.000877432	0.000350536	2.50311	0.0123975	0.126691
AI619989	-0.000264754	0.000278218	-0.951604	0.341424	0.647082
PHRF1	-0.000587053	0.000413597	-1.41939	0.155958	0.447107
AK131040	-0.00023679	0.000254857	-0.929112	0.352954	0.656838
DNAJC30	0.00350803	0.000813525	4.31213	1.70337e-05	0.00480324
FAM120A	0.000308876	0.000681665	0.453121	0.650516	0.85394
ZNF57	-0.000916991	0.000592616	-1.54736	0.12195	0.398027
MED8	-0.00123631	0.00089457	-1.38202	0.167136	0.463341
HIST1H2BG	0.000106441	0.00172796	0.061599	0.950889	0.983079
AL832444	-0.000287081	0.000252322	-1.13775	0.255373	0.5682
C2orf67	-3.89095e-05	0.00025969	-0.14983	0.880915	0.957873
DDX50	-0.00176275	0.00055373	-3.1834	0.00148012	0.0416484
RPL31	-0.00120099	0.00101071	-1.18826	0.234887	0.546991
DA101838	-0.00099649	0.000311072	-3.20341	0.00138157	0.0401265
BC101234	0.000275372	0.000302622	0.909951	0.362969	0.665035
AW002562	0.000370401	0.000247865	1.49436	0.135254	0.417479
TRIM49L1	0.000254494	0.000232066	1.09665	0.27294	0.585747
HSPA9	-0.00037151	0.000781293	-0.475507	0.634482	0.846002
PCF11	0.000677554	0.000597137	1.13467	0.256663	0.569658
ARC	-0.000590042	0.000532469	-1.10812	0.267954	0.580762
AI972591	-0.000178045	0.000229611	-0.775421	0.438191	0.724511
NDUFS2	-0.000621517	0.000684673	-0.907757	0.364127	0.665724
BX100997	0.00165757	0.00103829	1.59644	0.110564	0.379805
FAM154B	-0.000214709	0.00051456	-0.417268	0.676532	0.868905
AI218366	-0.000180305	0.000232756	-0.774652	0.438646	0.724899
AI015182	0.000248086	0.000236667	1.04825	0.294663	0.605841
WDR53	-0.000479083	0.000614623	-0.779476	0.435801	0.722672
MPPED2	0.000901436	0.000619816	1.45436	0.146018	0.432657
PECAM1	0.000437596	0.00110952	0.394401	0.693331	0.876529
BI770211	8.84083e-06	0.000232927	0.0379554	0.969727	0.988882
CELA3A	-1.10854e-05	0.000247413	-0.0448052	0.964267	0.986762
CDK9	0.000770132	0.00062352	1.23514	0.216939	0.526007
ORM2	-0.00133361	0.00177349	-0.751971	0.452166	0.735115
LOC338797	6.20938e-05	0.000225363	0.275528	0.782942	0.918018
GPR25	0.000226879	0.000259959	0.872752	0.382913	0.681259
DLGAP3	0.000149349	0.000242667	0.615449	0.538335	0.78966
ACVR1C	0.000114747	0.000255005	0.44998	0.652778	0.855118
C18orf21	-0.00127741	0.000704846	-1.81232	0.0701012	0.305379
CHCHD6	0.000230537	0.00071733	0.321382	0.747958	0.903228
BAZ2B	0.00134223	0.000834762	1.60792	0.108025	0.37573
MAPK12	-0.000737451	0.000579508	-1.27255	0.203341	0.510481
KRTAP17-1	0.000342153	0.000385393	0.887803	0.374764	0.674523
SOX10	0.00346535	0.00207348	1.67127	0.0948396	0.351035
C1orf84	3.5727e-05	0.000238306	0.149921	0.880844	0.957873
WIPF2	0.00022195	0.000295294	0.751622	0.452375	0.735115
CA418447	2.66997e-05	0.000254892	0.104749	0.916587	0.971822
AA993600	0.000123136	0.000269394	0.457086	0.647664	0.852624
U10509	0.000145229	0.00022457	0.646698	0.517909	0.777502
BG231675	-0.000344035	0.000254256	-1.35311	0.17619	0.474303
C20orf70	-0.00042611	0.000263704	-1.61586	0.106297	0.372537
AK124056	-0.000105067	0.000245603	-0.427791	0.668854	0.864419
BX109176	-0.000360658	0.000230706	-1.56328	0.118159	0.391603
AB231741	-3.57151e-05	0.000263676	-0.135451	0.89227	0.962584
BX105120	8.69376e-05	0.000225946	0.384772	0.700451	0.879787
SRSF7	0.000589518	0.000730604	0.806891	0.419835	0.709288
BQ005539	-0.000588947	0.000270086	-2.18059	0.0293414	0.197022
MIXL1	0.000557694	0.000282517	1.97402	0.0485304	0.253982
CPB2	-7.2881e-05	0.000406551	-0.179267	0.857748	0.948537
XAF1	-0.000520232	0.00170134	-0.305778	0.759808	0.908047
DB337904	0.000256443	0.000367576	0.69766	0.485479	0.757887
MOSPD2	0.0014714	0.000843478	1.74444	0.0812509	0.325324
2021-09-07	-0.0037185	0.000999095	-3.72187	0.000203751	0.0151372
C21orf99	-0.000226285	0.000326416	-0.693242	0.488246	0.759478
ALG9	0.000241748	0.000617795	0.391308	0.695615	0.877511
HMGXB4	0.000282078	0.000458999	0.61455	0.538929	0.789929
PTK2	0.000646187	0.000894431	0.722456	0.470107	0.747021
WFDC10A	0.000766229	0.000269542	2.84271	0.00452307	0.0765433
BX110350	0.000630877	0.000209043	3.01792	0.00258041	0.0568016
ANKFY1	-5.43388e-05	0.000587856	-0.0924356	0.926362	0.974447
SDHALP1	0.000217116	0.000212267	1.02284	0.306518	0.617189
DDX49	-0.000121589	0.000482875	-0.251802	0.801222	0.926502
TRUB1	-0.00079279	0.000818396	-0.968712	0.332818	0.639741
GNG10	-0.000623026	0.00143927	-0.432878	0.665155	0.862842
PTPRG	-0.00124502	0.000536458	-2.32081	0.0204071	0.163255
2021-03-11	0.000260388	0.000506984	0.513603	0.607592	0.830015
TSC2	0.00176271	0.000793443	2.22159	0.0264334	0.187581
FATE1	-0.000848745	0.000484556	-1.7516	0.0800117	0.322882
IFNAR2	0.00222716	0.000955543	2.33078	0.0198734	0.161049
PGBD4	-0.000126761	0.00030762	-0.412069	0.680337	0.870975
PSMD2	3.38936e-05	0.000789384	0.0429367	0.965757	0.987286
DNAJC11	-0.000813475	0.000434653	-1.87155	0.0614289	0.285275
PPM1H	-0.00226662	0.00140038	-1.61857	0.105713	0.371693
CXCR7	-0.000328418	0.00157648	-0.208323	0.835	0.939356
WWP2	0.000467571	0.000290751	1.60815	0.107976	0.375665
LOC641518	-0.000302922	0.000373141	-0.811816	0.417003	0.706791
NSUN5	0.000267662	0.000817658	0.327352	0.743439	0.9013
DPYS	-0.000305103	0.000377044	-0.809198	0.418507	0.708207
PNPLA8	-0.00254751	0.000770767	-3.30517	0.000967617	0.0331671
MRPL44	-0.00172689	0.000654011	-2.64047	0.00834991	0.105809
APEH	0.000247325	0.000802953	0.308019	0.758103	0.907658
IRF2BP1	0.00227612	0.00061675	3.69051	0.000230383	0.0165117
HBG1	-0.000633184	0.000579049	-1.09349	0.274324	0.587096
NPVF	-2.00534e-05	0.000253683	-0.0790492	0.937002	0.977755
BQ772743	-8.94672e-05	0.000216002	-0.414196	0.678779	0.870545
AHNAK	0.000955871	0.00107572	0.88859	0.374341	0.674514
CCNL1	0.000485925	0.000834276	0.582451	0.560335	0.802455
BX111436	9.27568e-05	0.000245513	0.377808	0.705617	0.882585
CB267901	0.000343959	0.000215593	1.59541	0.110794	0.380208
QRICH1	-0.00117509	0.00038293	-3.06867	0.00218181	0.051868
IGLL3P	0.000114218	0.00248428	0.0459763	0.963334	0.986366
MT2A	0.00121278	0.00157556	0.769747	0.44155	0.72681
AQP1	0.00216113	0.000825394	2.6183	0.00891014	0.109094
VGLL3	0.000296177	0.000579866	0.510769	0.609575	0.83139
GNG3	0.00010682	0.000608251	0.175618	0.860614	0.949707
AK024380	-0.000143509	0.000291141	-0.49292	0.622129	0.837637
PTPN14	0.000242986	0.000466364	0.521023	0.602414	0.827372
SPATA2L	-0.000380638	0.000720729	-0.52813	0.597473	0.824839
C10orf128	-0.000634508	0.000483615	-1.31201	0.189682	0.491599
ZNF225	0.000207275	0.000339136	0.611187	0.541152	0.791212
BX641445	2.88051e-05	0.000246758	0.116734	0.907083	0.967829
BG459947	-0.000837432	0.000250309	-3.34559	0.000837748	0.0312086
SPANXN3	0.000236206	0.000250044	0.944657	0.344959	0.650063
AK021903	-0.000154901	0.000236503	-0.654964	0.512574	0.77479
CAPN13	0.000740889	0.00234615	0.31579	0.752198	0.905281
HIST1H2BC	-0.000617831	0.00117731	-0.524784	0.599797	0.826221
GPC6	-0.00136856	0.000817575	-1.67393	0.0943165	0.350565
DA691010	0.000263109	0.000244834	1.07464	0.282678	0.595666
TSPAN7	0.00258895	0.00164803	1.57094	0.116371	0.388828
AKAP10	0.000918996	0.000619547	1.48334	0.138158	0.421713
SLC39A7	-0.000637085	0.000592458	-1.07532	0.282372	0.595176
BX095239	-0.000370556	0.000221256	-1.67478	0.0941491	0.350328
MTMR3	0.00127141	0.000673016	1.88913	0.0590332	0.279977
HACL1	-0.00110292	0.000816389	-1.35098	0.17687	0.474954
HAO2	0.000176391	0.00040634	0.434097	0.66427	0.862574
BX088949	-2.87733e-06	0.000231602	-0.0124236	0.990089	0.997315
MTX2	-0.00354903	0.000813392	-4.36325	1.35319e-05	0.00480324
GOLT1A	0.000658444	0.00139966	0.47043	0.638104	0.847438
PARD6A	-0.00034402	0.000842097	-0.408528	0.682934	0.872163
CD53	-0.00207877	0.00115951	-1.7928	0.073171	0.310412
SNRPF	-0.000811045	0.000821927	-0.986761	0.323891	0.63257
BM008292	-0.000532063	0.00116577	-0.456405	0.648153	0.852624
SRSF12	-0.000756006	0.000569948	-1.32645	0.184858	0.485516
AI833139	0.000394588	0.000202408	1.94947	0.0513929	0.260734
AI810173	0.000430837	0.000218	1.97631	0.0482701	0.253342
CACNG1	0.00146046	0.00119328	1.2239	0.221147	0.53098
CTAGE5	-0.00037813	0.000405516	-0.932465	0.35122	0.655662
XCL1	-0.000191322	0.000286391	-0.668044	0.50419	0.769951
CR745374	-0.000253381	0.000224511	-1.12859	0.25922	0.572163
RAB9P1	0.000319376	0.000253179	1.26146	0.207304	0.515262
SLC25A12	-0.000216556	0.000790077	-0.274095	0.784042	0.918712
FAM194B	0.000113055	0.000211157	0.535407	0.592434	0.82226
MAD2L1BP	-0.000911613	0.000934468	-0.975543	0.329421	0.63714
KLK3	-0.000986731	0.000694814	-1.42014	0.155739	0.447107
PLIN2	-0.00188616	0.00173381	-1.08787	0.276796	0.589235
AI743412	-9.22859e-05	0.000203065	-0.454466	0.649548	0.853269
INO80B	0.00114424	0.000539653	2.12032	0.034114	0.211901
KLLN	0.000544315	0.000230117	2.36538	0.0181156	0.154025
AK057073	0.000188145	0.000223305	0.842545	0.399593	0.694677
ZNF818P	2.51656e-05	0.000331584	0.0758949	0.939511	0.978756
BX089397	0.000667711	0.000229157	2.91377	0.00361441	0.0679285
IFNA5	8.33943e-05	0.000281618	0.296126	0.767167	0.911926
BM055389	0.000222464	0.000213252	1.0432	0.296994	0.608412
DUSP12	-0.000460293	0.000807953	-0.569703	0.568949	0.807867
THOC4	0.000956559	0.00132024	0.724532	0.468832	0.745946
BQ687367	-7.57745e-05	0.000214605	-0.353088	0.724063	0.891605
ROPN1B	0.00200597	0.00209924	0.955567	0.339418	0.64531
XAGE5	0.000296261	0.000243488	1.21674	0.223862	0.534391
AI698801	0.00022899	0.000235168	0.973729	0.330321	0.637969
AA907671	0.000461203	0.000224129	2.05776	0.0397556	0.228321
KRTAP15-1	0.000228113	0.000249217	0.91532	0.360145	0.663273
BU739613	-7.94973e-05	0.000219029	-0.362953	0.716682	0.888261
BC033321	0.000190843	0.000194573	0.98083	0.326807	0.634804
AI122722	0.000350871	0.000245972	1.42647	0.153904	0.444253
CA2	0.0036262	0.00287064	1.2632	0.206678	0.514436
ID4	0.00014467	0.000456258	0.31708	0.751219	0.904708
CLCN1	0.000392097	0.00027401	1.43096	0.152614	0.442064
PP14762	0.000864351	0.000427901	2.01998	0.0435317	0.239346
RNF7	5.99927e-05	0.000657398	0.0912579	0.927298	0.974447
CF891621	0.000387459	0.00025606	1.51316	0.130412	0.410103
CARM1	0.00283949	0.00096854	2.93172	0.00341294	0.0658837
PTMA	-0.00487303	0.00165399	-2.94622	0.00325764	0.0637653
IPO8	-0.00222876	0.00117057	-1.90399	0.0570686	0.276118
TESK2	-4.6208e-05	0.00106814	-0.0432601	0.965499	0.987286
KIAA1755	-8.62928e-05	0.000345749	-0.249582	0.802939	0.927168
RPS17	-0.000819207	0.00116205	-0.704964	0.480923	0.753926
PRSS50	0.000601886	0.000428263	1.40541	0.160069	0.452975
SDCCAG8	0.000383715	0.000495193	0.774879	0.438511	0.724795
AA772459	2.86203e-05	0.000221198	0.129388	0.897065	0.963882
CHMP4A	-0.000347205	0.000852121	-0.40746	0.683718	0.872387
SLCO1C1	0.000277484	0.000256644	1.0812	0.279751	0.591679
CCRN4L	-0.00179063	0.00134015	-1.33615	0.181668	0.480764
FAM55C	0.000787713	0.000554953	1.41942	0.155947	0.447107
RABEPK	0.000135347	0.000664792	0.203593	0.838694	0.941058
AI916641	0.000121927	0.000424739	0.287064	0.774096	0.914505
CENPJ	-0.0005289	0.000700009	-0.755561	0.45001	0.733452
TBX1	0.000982678	0.00101902	0.964333	0.335007	0.641579
STON2	-0.00022635	0.000259325	-0.872843	0.382864	0.681259
THAP5	-0.000289048	0.000268609	-1.07609	0.282028	0.594657
AI371718	7.64091e-05	0.000231742	0.329716	0.741652	0.900683
HIST2H2BC	0.000513707	0.000278656	1.84351	0.0654162	0.29476
PPM1L	-0.000172069	0.000280564	-0.613298	0.539756	0.790288
AI380236	0.000582029	0.000241798	2.40709	0.0161793	0.145161
PPA2	-0.00331319	0.00116771	-2.83735	0.00459936	0.0772947
JAK3	0.000141173	0.000249741	0.565278	0.571954	0.808808
BU675452	0.000212144	0.000266626	0.795662	0.426332	0.713929
WIT1	-0.000621732	0.000972359	-0.639406	0.522639	0.780635
BF063265	0.000238016	0.000236072	1.00823	0.313476	0.623249
TMEM165	-0.00131096	0.000696695	-1.88168	0.0600392	0.282112
KIAA1549	0.000283749	0.000333001	0.852097	0.394272	0.690501
CCDC132	-0.00161327	0.000726148	-2.22169	0.0264268	0.187581
BRSK2	-0.00091902	0.000451358	-2.03612	0.0418823	0.234841
BX096383	6.22973e-05	0.000218212	0.285489	0.775302	0.915081
PRRC2C	-0.000160468	0.000776417	-0.206677	0.836285	0.939712
SIGLECP3	-0.00093464	0.000305806	-3.05632	0.00227328	0.0529086
AK097493	0.000178657	0.000205098	0.871079	0.383826	0.681959
AA428614	0.000401662	0.000213737	1.87924	0.0603718	0.282911
KIAA1804	0.000271048	0.000457094	0.592981	0.553268	0.798745
BGN	0.00267968	0.00134206	1.9967	0.0460063	0.246663
AKAP4	-0.000697851	0.000272256	-2.56322	0.0104503	0.11698
BF514696	-0.000441844	0.000332411	-1.32921	0.183944	0.484265
AK056855	0.000247608	0.000201301	1.23004	0.218842	0.52836
NUDT8	0.000465121	0.00027989	1.6618	0.0967249	0.354527
MGC70870	0.000331379	0.000418721	0.791407	0.42881	0.71614
DB338929	-0.000128327	0.000222311	-0.577243	0.563847	0.804156
AA883305	2.31369e-05	0.000219443	0.105435	0.916042	0.971822
EFCAB7	-0.00118264	0.000588061	-2.01108	0.0444637	0.242166
RHBDL1	-0.00123481	0.00142026	-0.869423	0.38473	0.682024
CBY1	-0.000129674	0.000726239	-0.178555	0.858307	0.948697
SLC9A9	-3.35379e-05	0.00087595	-0.0382875	0.969463	0.988777
AP4B1	0.000576086	0.000624769	0.922079	0.356609	0.660427
SCRT1	-0.000342948	0.000264548	-1.29635	0.195017	0.49876
THEG	0.000177585	0.000356173	0.498592	0.618127	0.83563
ELK1	-0.00025212	0.000715093	-0.352569	0.724452	0.89178
BX096685	-0.000156539	0.000274098	-0.571105	0.567999	0.806961
FOXD2	-0.000259628	0.00141186	-0.18389	0.85412	0.947044
BX112116	0.000308366	0.000219747	1.40327	0.160706	0.453565
CXXC4	0.00123618	0.000888755	1.39091	0.164423	0.459004
AK127961	0.00023504	0.000245252	0.958363	0.338007	0.644249
RPL27	-0.00142857	0.000900574	-1.58628	0.112849	0.382674
BX953260	0.000490546	0.000257629	1.90408	0.0570572	0.276118
AA868511	0.000215245	0.00025426	0.846553	0.397356	0.692593
LPIN2	4.00345e-05	0.000667179	0.0600056	0.952158	0.983339
CBWD1	-0.00216377	0.00119846	-1.80545	0.0711693	0.306976
CB045079	0.000396411	0.000252066	1.57265	0.115974	0.388035
C7orf43	0.000366055	0.00059907	0.611038	0.541251	0.791241
TOR1AIP2	-0.00049521	0.000450191	-1.1	0.271478	0.584282
MFSD1	-0.00372846	0.000830348	-4.49024	7.55995e-06	0.00359333
DECR1	-0.000784874	0.000940244	-0.834756	0.403965	0.697239
PSMB5	-0.00168837	0.000824519	-2.04771	0.040732	0.231365
ELK4	-0.000512304	0.000404874	-1.26534	0.20591	0.513417
AMZ2	0.000413401	0.000901514	0.458564	0.646602	0.852104
GDF11	0.00126896	0.000638761	1.98659	0.0471173	0.250579
VEZF1	0.00310213	0.000989576	3.1348	0.00174711	0.0454641
BU187959	0.000139663	0.00022237	0.628068	0.530038	0.785738
ZIC2	0.000298516	0.00167412	0.178313	0.858497	0.948833
RPL18A	-0.00223624	0.00155148	-1.44136	0.149654	0.438101
VOPP1	-0.000286899	0.000889608	-0.3225	0.747111	0.902652
RASSF9	-0.0010379	0.000527613	-1.96717	0.0493151	0.255249
AA057856	0.000117626	0.000218544	0.538226	0.590487	0.82094
TSGA13	-0.000257722	0.000246724	-1.04457	0.296358	0.607505
LOC285141	-0.000773153	0.000572876	-1.3496	0.177312	0.475431
PKIA	0.000424047	0.00154281	0.274854	0.783459	0.918275
HIST1H3G	0.0016608	0.000847856	1.95882	0.0502863	0.258137
CDC6	0.000384903	0.00039824	0.966511	0.333917	0.640439
NFE2	0.000680404	0.000784448	0.867367	0.385855	0.682777
AK097190	-0.000198132	0.0002119	-0.935026	0.349899	0.654008
FAM175B	-0.00116214	0.00053594	-2.16841	0.0302567	0.200243
CYB5B	-0.000156361	0.00066116	-0.236495	0.813075	0.931268
FER	0.000389648	0.000394351	0.988075	0.323247	0.631921
RAB40B	0.000323498	0.00102093	0.316866	0.751382	0.904772
TFDP1	-0.00102042	0.00102515	-0.995389	0.319679	0.628985
AA904634	-7.53115e-05	0.000206195	-0.365244	0.714971	0.88745
DB339409	0.000410852	0.000218376	1.8814	0.0600774	0.282176
ARHGAP22	-0.00117325	0.000850463	-1.37954	0.167898	0.463874
PRSS22	0.0001033	0.000540502	0.191119	0.848454	0.944638
LRRK1	-0.00129851	0.00053189	-2.44131	0.0147286	0.137362
AA013027	0.000588296	0.000229	2.56897	0.010279	0.116016
ARHGEF7	-2.08385e-05	0.00078655	-0.0264936	0.978867	0.992712
SFTPC	0.000140155	0.00028846	0.485872	0.627117	0.840557
BCOR	-0.000570368	0.000900983	-0.633051	0.52678	0.783196
TRIML2	0.000313423	0.000477773	0.65601	0.511901	0.774494
WDR31	0.000883506	0.000455021	1.94168	0.0523296	0.262926
RNF208	0.00109315	0.000302894	3.60902	0.000315658	0.0194107
KLHL35	-0.000140941	0.00144149	-0.0977748	0.922122	0.973287
AI935777	0.000367235	0.000245827	1.49388	0.135381	0.417644
AA420798	0.000283931	0.000223304	1.2715	0.203713	0.510866
CDS2	0.00015588	0.000772916	0.201678	0.840191	0.941524
ALDH1A2	0.00127414	0.00112571	1.13185	0.257845	0.571023
LOC643714	-0.000277354	0.000213657	-1.29813	0.194407	0.498036
KLHL29	0.00115575	0.000623424	1.85388	0.0639179	0.291513
BX092776	-0.000308226	0.000213288	-1.44512	0.148596	0.436227
ZNF404	-0.000595555	0.00056123	-1.06116	0.288758	0.600687
RRM2	0.000193997	0.000881229	0.220144	0.825784	0.935722
MMP2	-0.00108173	0.000788763	-1.37143	0.17041	0.466946
INPP5A	-8.99445e-05	0.000631531	-0.142423	0.886762	0.959956
ZNF815	0.000533821	0.000389449	1.37071	0.170634	0.467193
ATXN3	0.00241247	0.000776417	3.10719	0.00191792	0.0481062
AW274498	-0.000365619	0.000210986	-1.73291	0.0832814	0.329555
ESYT2	0.00224156	0.00083091	2.69772	0.00704603	0.0962971
LOC493754	0.00101857	0.000384039	2.65225	0.00806507	0.1036
ISYNA1	0.00157856	0.00104884	1.50505	0.132485	0.413144
PAPD5	0.00220561	0.00108663	2.02977	0.0425245	0.236621
AI334326	-0.000781287	0.000238488	-3.276	0.00107266	0.0351325
OR4K15	9.0566e-05	0.000251196	0.360539	0.718486	0.888924
AADAT	-0.000937133	0.000558399	-1.67825	0.0934699	0.348695
CK001807	-0.000526406	0.000407415	-1.29206	0.196499	0.500291
C9orf85	-0.000105836	0.000416105	-0.25435	0.799254	0.925473
OXER1	8.75707e-05	0.000440245	0.198914	0.842352	0.942376
TNFRSF18	-0.000307419	0.00101062	-0.30419	0.761018	0.908776
FCGR1C	-0.00157838	0.000985711	-1.60126	0.109492	0.378078
NOTCH2NL	-0.00155754	0.000580847	-2.68151	0.00739526	0.0988522
GNRHR2	-0.000265649	0.000344704	-0.770659	0.441009	0.726647
CB306196	0.000136064	0.000220727	0.616436	0.537684	0.789199
PET112L	-0.000111868	0.000603738	-0.185293	0.85302	0.946341
ZNF385C	0.000987936	0.000541483	1.8245	0.06824	0.301579
SUMO2	-0.00362963	0.00156183	-2.32397	0.0202367	0.16269
AA829074	0.000257158	0.000236174	1.08885	0.276363	0.588672
LOC149837	0.000349087	0.000247247	1.4119	0.158151	0.45032
AI203056	-4.5797e-05	0.000246097	-0.186093	0.852393	0.946033
SLC4A3	0.00144247	0.000872604	1.65307	0.0984889	0.357316
PCSK1	-0.000731068	0.00184391	-0.396477	0.6918	0.875899
HPCAL1	0.000167927	0.000989367	0.169732	0.86524	0.952293
HYOU1	0.000381934	0.000999763	0.382025	0.702488	0.880703
TMEM79	0.00129141	0.00145957	0.884786	0.376389	0.675869
GNL2	-0.00121962	0.000737769	-1.65311	0.0984802	0.357316
DMGDH	-3.63369e-05	0.000308038	-0.117963	0.90611	0.967536
SAMD11	0.000708874	0.000828626	0.855481	0.392397	0.68895
TUBB6	-0.00072536	0.0011995	-0.604718	0.545442	0.793796
STK31	-0.000272055	0.000392412	-0.69329	0.488216	0.759478
MAGE-E1a	0.000568386	0.000259363	2.19147	0.0285442	0.194129
RASAL3	0.00122208	0.00149238	0.818878	0.412963	0.703368
FAM100B	0.00134172	0.000770923	1.74041	0.0819557	0.327125
ANKRD44	0.000833266	0.000217962	3.82299	0.000136273	0.0129715
MC1R	0.0022272	0.00110684	2.01222	0.0443433	0.241952
BX089964	0.000464755	0.00023371	1.98859	0.0468956	0.249946
RLF	-0.000937736	0.000492135	-1.90544	0.0568796	0.275741
BC032898	-0.000904243	0.000257578	-3.51057	0.000458032	0.0235478
REEP5	0.000792844	0.00124395	0.637358	0.523971	0.781547
BQ006370	0.000339895	0.000248143	1.36975	0.170933	0.467591
TAOK2	0.00176978	0.00102417	1.72801	0.0841557	0.330938
AW205612	0.000395918	0.000229618	1.72425	0.084833	0.332456
ANKRD49	-0.000668259	0.000685167	-0.975324	0.329529	0.637245
PRHOXNB	4.21639e-05	0.000219758	0.191865	0.847869	0.9446
CD365368	0.000247038	0.000211689	1.16698	0.24337	0.555596
KRT39	0.000407513	0.00025461	1.60054	0.109652	0.37836
IFT52	-0.00321003	0.000852688	-3.76459	0.000172107	0.0141571
KRTAP24-1	0.000471519	0.000226611	2.08074	0.0375971	0.222316
AW072342	-0.000202127	0.000346923	-0.582627	0.560217	0.802407
TMEM216	0.000766509	0.000713077	1.07493	0.282548	0.595496
AGBL4	0.000795383	0.000351946	2.25996	0.0239416	0.178681
CLK1	-0.0032101	0.00116385	-2.75817	0.00587068	0.0870704
D60386	0.000475888	0.000214742	2.21609	0.0268083	0.1889
BX954254	0.000562119	0.000230086	2.44309	0.0146567	0.137258
FAM66B	-0.00010228	0.000218527	-0.468042	0.639811	0.848433
PJA2	-0.000314005	0.00092581	-0.339168	0.734522	0.89696
DA174224	-4.42043e-05	0.000232463	-0.190157	0.849208	0.944965
BX095819	0.000205199	0.000221866	0.924878	0.355152	0.658877
AA188598	4.26369e-05	0.00026496	0.160918	0.872176	0.955491
BE671774	-0.000194962	0.000212164	-0.918922	0.358258	0.662038
LCT	0.000777115	0.000856209	0.907623	0.364198	0.665724
NLRP12	0.000289395	0.000482946	0.599229	0.549095	0.795975
FLJ16423	0.000345575	0.00022695	1.52269	0.12801	0.406123
AI732858	-1.08302e-05	0.000211778	-0.0511392	0.95922	0.985493
RNF11	2.95289e-05	0.000687884	0.0429272	0.965764	0.987286
USP15	-0.00107462	0.000464729	-2.31236	0.020869	0.165647
CNNM1	6.4996e-05	0.000493717	0.131646	0.895279	0.963499
MRPL20	-0.00132487	0.0010816	-1.22491	0.220768	0.530809
CCDC99	-0.000738152	0.000693122	-1.06497	0.287032	0.59934
BC032914	0.000147355	0.00021779	0.676593	0.49875	0.76635
AMACR	-0.001127	0.000802388	-1.40456	0.160322	0.453209
RAI1	0.00182405	0.000859402	2.12246	0.0339334	0.211372
TIMM23	-0.00275341	0.000931349	-2.95637	0.00315288	0.062606
SAP30BP	0.00161291	0.000694977	2.32081	0.0204068	0.163255
BX104800	7.53191e-05	0.000224065	0.336148	0.736798	0.897905
MYEF2	-0.000181413	0.000399688	-0.453887	0.649964	0.853634
KIAA1324	0.00343004	0.00233064	1.47171	0.141271	0.425946
LOC100630918	-0.000138134	0.000390864	-0.353407	0.723824	0.891491
LOC151121	0.000342556	0.000256508	1.33546	0.181893	0.480964
UNC5C	-0.000429374	0.000271204	-1.58322	0.113546	0.383822
ATP8A1	-0.000403398	0.000374613	-1.07684	0.281694	0.594431
TIGD5	-3.69875e-05	0.00107257	-0.0344849	0.972494	0.989748
ZIK1	-0.000688031	0.000720019	-0.955572	0.339415	0.64531
NDUFB3	-0.00272288	0.00102255	-2.66284	0.00781657	0.101803
LRFN5	0.000440682	0.000602672	0.731214	0.464743	0.74382
CPA4	0.0010282	0.00149546	0.687549	0.491824	0.762295
DBF4	-0.000791932	0.000252689	-3.13402	0.00175178	0.0454641
AI220532	6.78563e-05	0.000245622	0.276263	0.782378	0.917718
UBE4A	-0.0034072	0.000889046	-3.83242	0.000131196	0.012737
IL1F8	5.64252e-05	0.000239723	0.235376	0.813943	0.931586
AW004814	-0.000408203	0.00031882	-1.28035	0.200583	0.5063
BU569799	0.000582242	0.000237333	2.45327	0.0142496	0.135693
ZFR2	2.62388e-05	0.000305644	0.0858477	0.931597	0.975848
OR2A7	0.000382978	0.000354446	1.0805	0.280063	0.592025
C17orf46	-0.000137988	0.00023709	-0.582008	0.560634	0.802606
AK097900	0.0014436	0.000898506	1.60667	0.1083	0.375935
PRDX5	-0.000444914	0.000795174	-0.559519	0.575877	0.810956
CSTF1	3.13377e-05	0.000573008	0.0546899	0.956392	0.984802
LYZL6	0.000262098	0.000299412	0.875376	0.381485	0.680246
LOC441179	-0.000948665	0.00034268	-2.76837	0.00569073	0.085449
LGALS8	-0.0032773	0.00128983	-2.54088	0.0111397	0.120593
CASC1	-0.000845329	0.00128402	-0.658347	0.510398	0.77371
CA773219	-0.00016338	0.000213928	-0.763715	0.445136	0.729533
PPAPDC1B	-0.000537948	0.00133581	-0.402712	0.687207	0.873632
DB336183	0.000701749	0.000254247	2.76011	0.00583614	0.0867165
PCCB	-0.00121942	0.000883113	-1.38082	0.167504	0.463823
UOX	0.000213043	0.000228572	0.932058	0.35143	0.655811
TRIM16	0.00157336	0.000462149	3.40445	0.000677354	0.0282633
OR1J1	0.0006724	0.000232422	2.89302	0.00386092	0.0706329
NPC2	-0.00107021	0.00094138	-1.13686	0.255748	0.568463
TBL1XR1	-0.000619225	0.000805032	-0.769193	0.441878	0.72707
LOC285768	0.000489606	0.000253619	1.93048	0.0537024	0.266251
STEAP4	0.00146161	0.00129296	1.13043	0.258443	0.571268
WFIKKN1	0.000145489	0.000347101	0.419155	0.675153	0.868407
ZNF254	-0.00150741	0.000660596	-2.2819	0.0226103	0.173398
TCTA	0.000115932	0.000986965	0.117463	0.906506	0.967536
ZNF497	0.000369593	0.000338694	1.09123	0.275316	0.588035
PCDHB8	-0.000280323	0.000500645	-0.559924	0.5756	0.810711
KDELR3	-0.00175375	0.00169387	-1.03535	0.300643	0.611566
PXMP2	-0.00135727	0.00128312	-1.05779	0.290293	0.60198
AA470148	0.000376562	0.00022655	1.66216	0.0966533	0.354527
SOS2	0.00121034	0.000473162	2.55797	0.0106086	0.117838
AI215472	2.26871e-05	0.000218134	0.104005	0.917176	0.971883
TMPRSS3	-0.00139993	0.00136482	-1.02573	0.305156	0.616177
PVRL3	0.00106074	0.000901321	1.17687	0.239401	0.551188
GABRA6	-0.000545058	0.000329428	-1.65456	0.0981862	0.356885
KHK	-8.25944e-05	0.000346509	-0.238361	0.811628	0.930653
LANCL3	6.69628e-05	0.000234537	0.285511	0.775285	0.915081
CCT5	0.000653786	0.000942367	0.693769	0.487915	0.759278
TMEM50A	-0.00138927	0.000496566	-2.79775	0.0052001	0.0819802
tMDC II	0.00055909	0.000248957	2.24573	0.024841	0.181972
KCNS3	-0.00244275	0.0016368	-1.49239	0.135769	0.418257
NOP2	0.000608606	0.00104142	0.584399	0.559024	0.801912
TRIM41	0.000629205	0.000701642	0.89676	0.369966	0.671132
ZDHHC18	0.000275118	0.000677904	0.405836	0.684911	0.873046
AW001004	0.00022323	0.000232237	0.961216	0.336571	0.642957
LOC338620	5.72594e-05	0.000390804	0.146517	0.88353	0.95866
TMEM88	0.00102078	0.000657851	1.55169	0.12091	0.39652
AY660579	-0.000113773	0.000220556	-0.515847	0.606024	0.829397
NCAN	0.00231213	0.000560492	4.12519	3.87116e-05	0.0075466
HTR1F	0.000354875	0.00042077	0.843395	0.399118	0.694149
DA673250	0.000254096	0.000231017	1.0999	0.271519	0.584282
OR51B6	0.000270008	0.000254014	1.06296	0.28794	0.600057
GAB2	0.00103126	0.00123749	0.83335	0.404757	0.697618
DAZ2	-0.000405209	0.000249719	-1.62266	0.104836	0.370237
CXCL5	0.00035427	0.000598935	0.5915	0.554259	0.799371
RSAD1	0.000723162	0.000789708	0.915733	0.359928	0.663162
CX868806	-0.000423192	0.000509213	-0.831071	0.406042	0.69804
CEMP1	-0.000450889	0.000418848	-1.0765	0.281847	0.594525
ZDHHC6	-0.00139592	0.000667128	-2.09244	0.0365374	0.219243
LRP5L	0.00165615	0.00107552	1.53985	0.12377	0.400695
H96229	-6.36876e-05	0.000213522	-0.298272	0.76553	0.911306
UTY	9.16583e-05	0.000284468	0.32221	0.747331	0.902784
ASCL4	-0.000177502	0.000382154	-0.464477	0.642361	0.849836
FCHSD2	0.000740112	0.000836563	0.884706	0.376432	0.675869
TIMM8B	-0.00221238	0.000687814	-3.21654	0.00132024	0.0391313
DQ895289	-0.00155412	0.00100075	-1.55295	0.120609	0.396021
SMYD3	-0.00240683	0.00134703	-1.78677	0.0741413	0.312009
OVCH2	0.000114736	0.000257496	0.445584	0.655951	0.856669
ENPP5	-0.00571063	0.002075	-2.75211	0.00597998	0.087901
LOC100505518	-4.7443e-05	0.000228532	-0.207599	0.835565	0.939402
COX7A2	-0.00207204	0.00101022	-2.05108	0.0404023	0.230269
NAGLU	0.000112806	0.000702813	0.160507	0.8725	0.95564
OR2S2	0.000208198	0.000250013	0.832748	0.405096	0.697619
NMRAL1	-0.00120292	0.0009685	-1.24205	0.214379	0.523392
KRT4	-0.000556207	0.000564907	-0.984599	0.324952	0.633466
HLA-DMA	-0.00214624	0.00140532	-1.52722	0.126879	0.404474
SSH3	0.00137835	0.00125157	1.10129	0.270916	0.583755
SYNPO2	0.000598498	0.000306892	1.95019	0.0513067	0.260575
NUP62	-0.0020638	0.00111996	-1.84275	0.0655285	0.294821
GRIPAP1	0.00115555	0.00077428	1.49241	0.135764	0.418257
HLF	0.00023373	0.000613163	0.381187	0.703109	0.881074
LONP1	0.000563142	0.000859351	0.655311	0.51235	0.774774
SLC2A13	-0.000228302	0.000269705	-0.846489	0.397391	0.692593
HNRNPH1	-0.000625063	0.000834151	-0.749341	0.453749	0.735854
AL039826	0.000140391	0.00022031	0.637241	0.524048	0.781613
LOC284751	-0.000245523	0.000244465	-1.00433	0.315353	0.624953
NDNL2	-0.000866015	0.000394927	-2.19285	0.0284442	0.193881
DEFB124	0.000413909	0.000366155	1.13042	0.258448	0.571268
AI184572	0.000138706	0.000227718	0.609114	0.542525	0.79239
BX089065	0.00028676	0.000274291	1.04546	0.295949	0.607147
CCDC147	1.78733e-05	0.000340231	0.0525329	0.95811	0.985203
FAM86A	-0.0030311	0.000857287	-3.53569	0.000416871	0.022277
INO80E	0.000471246	0.000773828	0.60898	0.542614	0.792425
DAMS	0.000665313	0.000247198	2.69141	0.00718011	0.0975278
ZNF574	0.00121516	0.00043944	2.76525	0.00574525	0.0859424
FASTKD3	-0.000551248	0.000641992	-0.858653	0.390645	0.687508
TMEM53	-0.000349217	0.000512949	-0.680803	0.496082	0.765194
C1GALT1	-0.00120256	0.000723918	-1.66118	0.0968502	0.354723
C9orf79	0.000130239	0.000259143	0.502578	0.615322	0.834772
BC039338	-0.000173267	0.000238942	-0.72514	0.468459	0.745732
ILKAP	0.00130522	0.000743291	1.756	0.0792568	0.321299
SNX1	0.00136669	0.000666068	2.05188	0.0403236	0.23008
DB305492	7.92293e-05	0.00023979	0.330411	0.741127	0.900289
CLIP2	0.000759009	0.000740168	1.02545	0.305285	0.616234
SLC44A5	0.00061333	0.000463362	1.32365	0.185784	0.486429
BC038570	0.000328058	0.000234807	1.39714	0.162542	0.45618
PHF20L1	-0.000125136	0.000819016	-0.152788	0.878582	0.957258
PDE8B	0.00149511	0.00173506	0.861709	0.388961	0.685782
AI763195	0.000117137	0.000234716	0.499058	0.617799	0.83563
ZDHHC12	0.000808578	0.000776393	1.04145	0.297803	0.608798
SFTPA2	-2.39316e-05	0.000260503	-0.0918668	0.926814	0.974447
RAI2	-0.000904295	0.00108598	-0.832702	0.405122	0.697619
BX099142	0.000668792	0.000254127	2.63173	0.00856694	0.106814
TTC21A	0.000991763	0.000857903	1.15603	0.24782	0.560124
AW291503	0.000379541	0.000242345	1.56612	0.117495	0.390815
LRDD	0.00187563	0.000894029	2.09795	0.0360467	0.218124
MS4A8B	0.000341734	0.00114496	0.298468	0.76538	0.911263
AIM1	-0.000726713	0.000684973	-1.06094	0.288859	0.600703
OR10J3	0.000686237	0.000263446	2.60484	0.00926639	0.110148
NOXO1	0.000300194	0.00096807	0.310095	0.756524	0.906992
PCNXL3	0.000773062	0.000685342	1.128	0.25947	0.572423
PRR15	-0.00124287	0.00048358	-2.57015	0.0102444	0.11584
AI732747	0.000369311	0.000252336	1.46357	0.143485	0.429696
DA695910	5.01681e-05	0.000307937	0.162917	0.870602	0.954849
KCNK16	-0.000346614	0.000393117	-0.881707	0.378051	0.677628
AW452252	0.000290042	0.000265442	1.09268	0.274681	0.5874
WFDC12	0.000509473	0.000242856	2.09784	0.0360571	0.218124
DQ658414	0.000146384	0.00031738	0.461228	0.64469	0.851204
DB344906	0.000195565	0.000223402	0.875392	0.381476	0.680246
SLC41A1	1.65738e-05	0.000831654	0.0199287	0.984102	0.994809
AI732761	-0.000554725	0.00023683	-2.34229	0.0192729	0.158878
OR10V1	0.00051443	0.000292761	1.75717	0.0790576	0.321079
LOC402176	0.00138007	0.000356425	3.872	0.000111757	0.0117936
BM142657	0.000519795	0.000226374	2.29617	0.0217791	0.169774
CELF3	-0.00060922	0.000524023	-1.16258	0.245151	0.557686
NDUFS4	-0.000643629	0.00113785	-0.565653	0.571699	0.808635
AW085729	-0.000560271	0.000267809	-2.09205	0.0365719	0.219395
DSG3	-0.000878118	0.00140672	-0.624231	0.532554	0.7871
PPARGC1A	-0.000805334	0.000740349	-1.08778	0.276838	0.58925
PTH2	0.000735524	0.000582691	1.26229	0.207006	0.514833
PRR12	0.00107811	0.000364894	2.95459	0.00317103	0.0627206
DFNA5	-0.000601858	0.00104117	-0.578062	0.563294	0.803759
PRRX1	-0.00238262	0.00167789	-1.42001	0.155777	0.447107
CN294310	0.000399139	0.000231273	1.72584	0.0845466	0.331718
FLG	-4.57111e-05	0.000354171	-0.129065	0.89732	0.963882
DKFZp686O16217	0.00203798	0.00373356	0.545853	0.585234	0.817295
KLHL26	0.000776127	0.000392326	1.97827	0.0480488	0.253114
FAM9A	0.000196884	0.000279937	0.703316	0.481949	0.754958
VASH1	0.00141507	0.0009233	1.53262	0.125544	0.402624
TMEM87B	-0.00123379	0.000538561	-2.2909	0.022083	0.171113
OLFM2	0.000233558	0.000408319	0.571999	0.567393	0.806523
HIP1	0.000940637	0.000810514	1.16054	0.245979	0.558443
FLNC	0.000349811	0.00134783	0.259536	0.795251	0.923755
PSMB4	-0.00226689	0.000738923	-3.06783	0.00218797	0.0519148
SLC16A8	0.000211658	0.000395001	0.535842	0.592133	0.821937
AW340754	0.000897861	0.000308475	2.91064	0.00365064	0.068316
ATM	3.44109e-05	0.000241588	0.142436	0.886751	0.959956
SYCP1	-0.000714493	0.000692056	-1.03242	0.302012	0.613158
BX648922	0.000400769	0.000259686	1.54328	0.122936	0.399742
ADCY1	0.00467451	0.00244387	1.91275	0.0559369	0.273482
TYW1B	0.000612483	0.000278515	2.1991	0.0279959	0.192441
ANKZF1	0.00104725	0.000708584	1.47795	0.139593	0.423703
PIGC	-3.03739e-05	0.000828776	-0.0366491	0.970769	0.989249
ETFDH	-0.000598822	0.000682221	-0.877754	0.380193	0.679568
CK299647	-0.000215667	0.000239236	-0.901483	0.367451	0.669026
AK054921	-5.09425e-05	0.000222598	-0.228854	0.819008	0.933458
SNED1	0.000185661	0.000275565	0.673746	0.500559	0.767157
C1orf65	5.86934e-05	0.00024527	0.239301	0.810899	0.930451
B3GALNT1	-9.78133e-05	0.000710638	-0.137641	0.890539	0.961822
DEFB4A	0.000642845	0.000509741	1.26112	0.207427	0.515308
SMAD6	0.00150007	0.000879434	1.70572	0.0882304	0.339063
C13orf34	-0.00139904	0.000845596	-1.6545	0.0981989	0.356885
IRF2	0.000116342	0.000332501	0.349901	0.726454	0.892789
BU741771	8.56553e-05	0.000253313	0.33814	0.735297	0.897358
AOC2	0.000989701	0.000263331	3.75839	0.0001764	0.0143763
TRIM7	2.01591e-05	0.000297216	0.0678266	0.945931	0.980912
BF515089	5.68061e-05	0.000241876	0.234856	0.814347	0.931653
COX7B2	3.13625e-05	0.000928631	0.0337729	0.973062	0.990078
FAM101B	0.00147513	0.000615376	2.39712	0.0166248	0.147368
BE299461	0.000320792	0.000239418	1.33988	0.180451	0.479106
SLC44A4	-0.001459	0.0022382	-0.651864	0.514571	0.77622
HIST1H4J	-0.000579715	0.00158943	-0.364732	0.715354	0.887608
CHRNA9	0.00134608	0.00121809	1.10507	0.269273	0.582326
BFAR	0.00101298	0.000655477	1.54541	0.122422	0.398934
DHH	8.94864e-05	0.000303206	0.295134	0.767925	0.912108
REV3L	3.07888e-05	0.000428278	0.0718899	0.942697	0.979643
BM711518	-0.000633216	0.000256947	-2.46439	0.0138165	0.1338
IFNA1	0.000431529	0.000243701	1.77073	0.0767734	0.316398
KRTAP21-1	0.000674599	0.000402921	1.67427	0.094249	0.350528
CENPB	0.00192055	0.00069111	2.77894	0.00550963	0.0839641
LOC729852	0.000923205	0.000794936	1.16136	0.245649	0.557934
DUSP22	4.03473e-05	0.00099657	0.0404862	0.96771	0.988523
GEFT	-0.000311226	0.000282746	-1.10073	0.271161	0.583973
SKA2	4.52975e-05	0.000764056	0.0592856	0.952731	0.983444
BF431970	0.000111885	0.00027575	0.405747	0.684976	0.873046
BM684824	0.000569967	0.000228327	2.49628	0.0126381	0.128062
FAM193A	0.000270606	0.000606164	0.446423	0.655345	0.856572
ELAVL3	-1.27931e-05	0.000318592	-0.0401549	0.967974	0.988688
EVX1	-0.000195955	0.000377212	-0.519482	0.603488	0.828168
TNFSF14	0.000394435	0.000588252	0.670521	0.502611	0.768985
LOC100129894	0.000139549	0.000224423	0.621813	0.534142	0.787931
ZSCAN29	0.000149839	0.000380344	0.393957	0.693659	0.876659
PSMB2	-0.00205407	0.000892465	-2.30157	0.0214718	0.168564
RASA2	3.05787e-05	0.000439464	0.0695818	0.944534	0.98031
GSDMD	0.000730999	0.00105137	0.695282	0.486967	0.758858
CLDND2	0.00294715	0.0010417	2.82917	0.00471806	0.0783173
IRGC	-0.000129392	0.000253993	-0.509432	0.610511	0.831718
FYN	0.00154112	0.00116017	1.32836	0.184225	0.484533
BC038776	-0.000569523	0.000211395	-2.69412	0.00712225	0.0970665
HECTD2	0.000334564	0.000595844	0.561496	0.574529	0.810135
COBL	0.000583931	0.00180086	0.32425	0.745786	0.902335
PARK7	-0.00145496	0.00062298	-2.33548	0.0196266	0.160179
HES6	0.000661289	0.00168594	0.392237	0.694929	0.877138
AI939427	0.000275375	0.000275961	0.997877	0.318472	0.628178
IKZF2	0.00143159	0.000358734	3.99067	6.84968e-05	0.00975031
BX103636	-0.000918524	0.000292418	-3.14113	0.00171001	0.0449509
OR1L1	7.79251e-05	0.000248951	0.313014	0.754306	0.906324
THOC3	-0.00182844	0.00119638	-1.52832	0.126608	0.404236
TRPV3	-0.000386271	0.000264544	-1.46014	0.144425	0.430244
ANKRD30B	-0.00174427	0.00179236	-0.973172	0.330597	0.638224
ELL2	-0.000664814	0.000957667	-0.694202	0.487644	0.759146
LRAT	-6.74793e-06	0.000309534	-0.0218003	0.98261	0.994073
MZT2B	-0.00100424	0.000481936	-2.08377	0.0373206	0.221649
LPA	0.000476508	0.000276032	1.72628	0.0844671	0.331715
ZNF580	-0.000211917	0.000428275	-0.494815	0.62079	0.836868
DDX1	0.000198508	0.000662726	0.299532	0.764568	0.910962
AL700129	0.000509503	0.000229932	2.21589	0.0268225	0.1889
CHN1	-0.0017792	0.0012556	-1.41701	0.156651	0.447985
STARD3	0.00242817	0.00136386	1.78037	0.0751822	0.314029
FRMD5	1.00904e-05	0.000257316	0.039214	0.968724	0.988709
BI838911	-0.000491375	0.000308966	-1.59039	0.111921	0.381384
ZDHHC9	0.000551659	0.000955449	0.577382	0.563753	0.804116
PGS1	0.00190133	0.000758185	2.50774	0.0122369	0.125977
HECA	-0.00306679	0.000917235	-3.34352	0.000843994	0.0312086
OR6K2	0.000323253	0.000238597	1.35481	0.175647	0.473679
NUDT17	0.000697683	0.000345202	2.02109	0.0434169	0.239038
NUDCD2	-0.00307067	0.000825461	-3.71994	0.000205306	0.0152064
APOBEC3F	-0.00186931	0.000929245	-2.01165	0.0444043	0.242068
RBPMS	0.00135867	0.0010146	1.33912	0.180698	0.4795
C11orf1	-0.00128901	0.00122654	-1.05093	0.293431	0.605088
PRTG	0.000502611	0.000247673	2.02933	0.0425695	0.236621
HSPA4L	3.65432e-05	0.000695708	0.0525266	0.958115	0.985203
[truncated: 22,369 more rows]
