# Supplementary material for: Evaluating the impact of age on immune checkpoint therapy biomarkers
Source: Cell Rep. Author manuscript; Available in PMC 2022 Jan 13. (PMC8757482; doi:10.1016/j.celrep.2021.109599)
Supplement: 4 [file NIHMS1735652-supplement-4.xlsx]

## Sheet: Colorectal cancer n = 7924
Immune Cell	15-53	54-62	63-71	72-98	P-value	Adjusted p-value
B cell	0.0357	0.0358	0.0356	0.0349	0.088	0.79
Macrophage M1	0.0459	0.0442	0.0449	0.0444	0.139	1
Macrophage M2	0.0264	0.0271	0.0272	0.0259	0.114	1
Monocyte	0	0	0	0	0.125	1
Neutrophil	0.0627	0.0649	0.0624	0.0613	0.028	0.25
NK cell	0.0344	0.0346	0.0346	0.0336	0.002	0.017
T Cells	0.0227	0.0236	0.0225	0.023	0.375	1
Myeloid dendritic cell	0.0032	0.0046	0.0049	0.005	0	0.001
uncharacterized cell	0.745	0.742	0.743	0.747	0.006	0.055

## Sheet: Head and neck n = 1184
Immune Cell	15-56	57-63	64-71	72-89	P-value	Adjusted p-value
B cell	0.0429	0.0445	0.0464	0.0444	0.027	0.246
Macrophage M1	0.0423	0.0371	0.04	0.039	0.535	1
Macrophage M2	0.0321	0.0317	0.0334	0.0327	0.645	1
Monocyte	0	0	0	0	0.581	1
Neutrophil	0.052	0.0464	0.0459	0.0537	0.017	0.151
NK cell	0.0238	0.0235	0.0254	0.0237	0.132	1
T Cell	0.0353	0.0355	0.0367	0.0302	0.249	1
Myeloid dendritic cell	0.0125	0.0142	0.0153	0.0112	0.036	0.328
uncharacterized cell	0.727	0.73	0.7232	0.7284	0.624	1

## Sheet: HPV- head and neck n = 517
Immune Cell	15-56	57-63	64-71	72-89	P-value	Adjusted p-value
B cell	0.0372	0.0369	0.0411	0.0375	0.215	1
Macrophage M1	0.0621	0.0484	0.0505	0.0434	0.093	0.83
Macrophage M2	0.0312	0.0303	0.0291	0.0325	0.431	1
Monocyte	0	0	0	0	0.529	1
Neutrophil	0.0606	0.0558	0.049	0.0612	0.025	0.23
NK cell	0.0201	0.021	0.0226	0.0209	0.181	1
T Cell	0.0333	0.0313	0.0337	0.0309	0.765	1
Myeloid dendritic cell	0.0022	0.006	0.0097	0.0062	0.143	1
uncharacterized cell	0.7271	0.7437	0.7389	0.7332	0.519	1

## Sheet: Breast cancer n = 6462
Immune Cell	19-51	52-60	61-69	70-89	P-value	Adjusted p-value
B cell	0.0549	0.0539	0.0559	0.0551	0.127	1
Macrophage M1	0.0268	0.0266	0.026	0.0268	0.396	1
Macrophage M2	0.0389	0.0421	0.0442	0.0449	0	0.001
Monocyte	0	0	0	0	0.415	1
Neutrophil	0.027	0.028	0.0295	0.0303	0	0.002
NK cell	0.0302	0.0312	0.032	0.0318	0.003	0.031
T Cell	0.0287	0.0309	0.0289	0.0303	0.551	1
Myeloid dendritic cell	0.0279	0.0279	0.0274	0.0277	0.444	1
uncharacterized cell	0.7341	0.7249	0.7224	0.7204	0	0.001

## Sheet: Triple Negative Breast n = 1654
Immune Cell	19-51	52-60	61-69	70-89	P-value	Adjusted p-value
B cell	0.0444	0.0433	0.0438	0.0436	0.985	1
Macrophage M1	0.0293	0.0325	0.0325	0.0361	0.013	0.115
Macrophage M2	0.0275	0.0306	0.0332	0.0342	0	0.001
Monocyte	0	0	0	0	0.674	1
Neutrophil	0.0285	0.0268	0.0305	0.0313	0.071	0.636
NK cell	0.0298	0.0311	0.0312	0.0304	0.4744	1
T Cell	0.0311	0.0338	0.0325	0.034	0.84	1
Myeloid dendritic cell	0.0316	0.033	0.0303	0.0286	0.017	0.152
uncharacterized cell	0.7466	0.7383	0.7331	0.7298	0.008	0.076

## Sheet: HR+,Her2- Breast n = 3703
Immune Cell	19-51	52-60	61-69	70-89	P-value	Adjusted p-value
B cell	0.064	0.0603	0.062	0.0614	0.266	1
Macrophage M1	0.025	0.0232	0.0229	0.0232	0.251	1
Macrophage M2	0.0438	0.0477	0.0478	0.0491	0	0.001
Monocyte	0	0	0	0	0.793	1
Neutrophil	0.0267	0.0284	0.0297	0.0297	0.008	0.075
NK cell	0.0306	0.032	0.0324	0.0327	0.07	1
T Cell	0.026	0.028	0.0267	0.0283	0.37	1
Myeloid dendritic cell	0.0262	0.0261	0.0263	0.0275	0.094	0.846
uncharacterized cell	0.7311	0.7205	0.7169	0.717	0.003	0.024

## Sheet: METABRIC n = 1818
Immune Cell Type	Estimate	Std. Error	t -value	p-value	p-value adj.
T cells	-0.000656719	0.000204473	-3.21177	0.00134258	0.00268516
Macrophages	0.00138066	0.000226208	6.10349	1.26872e-09	7.61233e-09
B cells	-0.000422021	0.000116252	-3.63021	0.000291129	0.000873388
NK cells	6.726e-05	7.25008e-05	0.927714	0.353681	0.424417
Dendritic cells	-3.39066e-05	8.82507e-05	-0.384207	0.70087	0.70087
Misc. Myeloid	-0.000335269	0.000205451	-1.63187	0.102883	0.154325
