# Supplementary material for: Evaluating the impact of age on immune checkpoint therapy biomarkers
Source: Cell Rep. Author manuscript; Available in PMC 2022 Jan 13. (PMC8757482; doi:10.1016/j.celrep.2021.109599)
Supplement: 5 [file NIHMS1735652-supplement-5.xlsx]

## Sheet: USVA Coxph
Var	HR_multivariate	pval_multivariate
CancerMelanoma	0.385 (0.317-0.468)	<0.001
CancerNSCLC	0.874 (0.77-0.992)	0.037
CancerRCC	0.581 (0.499-0.675)	<0.001
CancerSCCHN	1.121 (0.968-1.3)	0.128
CancerUrothelial	1.094 (0.938-1.276)	0.254
GenderM	1.134 (0.943-1.363)	0.18
AgeAtFirstImmunotherapyTreatment	1.005 (1.001-1.009)	0.01
LOT2L+	1.024 (0.951-1.102)	0.535

## Sheet: TCGA Coxph
Var	HR	z	Pr(>|z|)
Diagnosis Age	1.02346	8.255	1.51898e-16
SexMale	1.01967	0.283186	0.777034
HNSC	0.980006	-0.197583	0.843371
KIRC	0.550532	-5.45356	4.93703e-08
LUAD	0.80379	-2.02889	0.0424694
SKCM	0.71482	-3.11302	0.00185182
